# Supplementary material for: Characterization of the nuclear and cytosolic transcriptomes in human brain tissue reveals new insights into the subcellular distribution of RNA transcripts
Source: Sci Rep. 2021 Feb 18;11:4076. doi: 10.1038/s41598-021-83541-1 (PMC7893067; doi:10.1038/s41598-021-83541-1)
Supplement: Supplementary file 1 — Supplementary Tables. [file 41598_2021_83541_MOESM1_ESM.xlsx]

## Sheet: S. table 1
Supplementary Table 1: Subcellular RNA sequencing output results
Sample	Tissue	Age	Sex	RNA	Sequenced reads	Input reads	Total mapped	*Uniquely mapped %	**Exonic reads %
Fetal 1	Frontal cortex	38 weeks	Male	Cytoplasm	78449950	73100471	61426741	76.56	88.34
				Nucleus	160617984	143297814	84286961	90.87	12.24
Fetal 1	Cerebellum	38 weeks	Male	Cytoplasm	71778685	66284878	54285651	80.56	89.84
				Nucleus	176310613	103478318	69872487	90.93	22.01
Fetal 2	Frontal cortex	23/24 weeks	Female	Cytoplasm	76870799	71947328	63203923	74.89	88.15
				Nucleus	185167973	85215900	66065387	92.17	16.37
Fetal 2	Cerebellum	23/24 weeks	Female	Cytoplasm	69573036	64433430	50048263	73.13	83.66
				Nucleus	155386161	115087914	89342287	91.6	27.36
Fetal 3	Frontal cortex	24/25 weeks	Female	Cytoplasm	34761485	33206708	27860031	85.25	81.13
				Nucleus	266955943	253143269	186899497	94.13	16.36
Fetal 3	Cerebellum	24/25 weeks	Female	Cytoplasm	50033617	47835709	41356483	78.3	87.75
				Nucleus	157399351	56876080	39219851	90.29	31.13
Adult 1	Frontal cortex	72 years	Female	Cytoplasm	77384736	69443488	49076908	72.87	55.91
				Nucleus	161498512	146698601	94811643	89.13	14.69
Adult 2	Frontal cortex	65 years	Female	Cytoplasm	47425916	46724306	39066900	90.35	84.18
				Nucleus	95763008	93851056	71333960	91.27	17.4
Adult 3	Frontal cortex	65 years	Female	Cytoplasm	46526303	45955590	36519564	92.39	83.84
				Nucleus	92296254	90416605	71687278	91.48	17.21
Adult 4	Frontal cortex	65 years	Female	Cytoplasm	43417465	42487179	34929273	82.66	88.92
				Nucleus	94740470	92541114	66660775	88.92	19.12
Adult 5	Frontal cortex	65 years	Female	Cytoplasm	42640780	41888763	33587858	81.74	88.74
				Nucleus	80364115	77576506	60857670	87.07	25.05
Adult 6	Frontal cortex	65 years	Female	Cytoplasm	89081907	87161259	72260181	75.72	89.27
				Nucleus	86163239	84021756	65272716	87.53	18.78
* relative to total mapped reads
** Htseq exonic counts

## Sheet: S. table 2
Supplementary Table 2: Transcript localization in cytosol and nucleus in all tissues (combined)
ensembl_id	baseMean	log2FoldChange	padj	gene	biotype
ENSG00000243319	277.567	-5.54031	1.91324e-122	FGF14-IT1	lncRNA
ENSG00000196262	3427.28	2.50567	1.02088e-116	PPIA	protein_coding
ENSG00000185864	485.88	-4.7681	3.41969e-111	NPIPB4	protein_coding
ENSG00000271043	220.945	-8.08731	2.69299e-102	MTRNR2L2	protein_coding
ENSG00000243716	264.79	-5.57129	3.42891e-97	NPIPB5	protein_coding
ENSG00000160796	872.478	-2.46406	4.78556e-91	NBEAL2	protein_coding
ENSG00000169246	126.584	-5.81599	1.86362e-90	NPIPB3	protein_coding
ENSG00000142168	2335.97	2.81813	4.3055e-85	SOD1	protein_coding
ENSG00000130724	771.627	1.99093	5.84831e-84	CHMP2A	protein_coding
ENSG00000135127	753.009	-2.09339	6.16126e-81	CCDC64	protein_coding
ENSG00000255103	707.78	-2.22539	1.02408e-80	KIAA0754	protein_coding
ENSG00000256443	263.383	-5.05292	2.62959e-80	RP11-794G24.1	lncRNA
ENSG00000213585	1565.21	2.10941	2.96439e-80	VDAC1	protein_coding
ENSG00000229807	19053.1	-4.97445	6.17361e-80	XIST	lncRNA
ENSG00000150753	1387	1.80395	1.49556e-79	CCT5	protein_coding
ENSG00000102144	3862.7	2.39826	2.55591e-79	PGK1	protein_coding
ENSG00000152234	6308.3	2.3773	2.23064e-77	ATP5A1	protein_coding
ENSG00000229180	326.318	-4.21394	6.56119e-77	GS1-124K5.11	lncRNA
ENSG00000090905	2686.95	-1.74876	9.63915e-76	TNRC6A	protein_coding
ENSG00000074800	6885.46	2.4464	3.49285e-75	ENO1	protein_coding
ENSG00000168653	790.207	2.80146	4.63328e-73	NDUFS5	protein_coding
ENSG00000179532	732.62	-3.02067	7.26459e-72	DNHD1	protein_coding
ENSG00000114841	1790.73	-3.31597	2.26177e-70	DNAH1	protein_coding
ENSG00000166436	522.135	-2.167	3.5375e-70	TRIM66	protein_coding
ENSG00000256618	157.931	-7.34412	2.035e-68	MTRNR2L1	protein_coding
ENSG00000176155	1648.92	-3.18233	3.55117e-67	CCDC57	protein_coding
ENSG00000112695	1152.26	2.85811	4.13566e-66	COX7A2	protein_coding
ENSG00000263603	128.044	-5.60688	6.93367e-66	CTD-2349P21.5	lncRNA
ENSG00000260417	77.7773	-6.48365	1.33199e-65	CTD-2542L18.1	lncRNA
ENSG00000104885	1165.78	-2.63014	1.8507e-65	DOT1L	protein_coding
ENSG00000124440	997.266	-2.88826	6.92781e-65	HIF3A	protein_coding
ENSG00000111775	820.137	3.02408	1.37404e-64	COX6A1	protein_coding
ENSG00000077063	1491.02	-1.79755	2.18746e-64	CTTNBP2	protein_coding
ENSG00000046653	7585.83	1.85039	4.12914e-64	GPM6B	protein_coding
ENSG00000163468	2242.51	1.95791	7.91623e-64	CCT3	protein_coding
ENSG00000078403	817.709	-1.65581	1.11701e-63	MLLT10	protein_coding
ENSG00000176945	335.126	-3.99784	2.13245e-63	MUC20	protein_coding
ENSG00000221995	356.336	-2.68314	2.43187e-63	TIAF1	protein_coding
ENSG00000125977	488.579	1.92009	1.06542e-62	EIF2S2	protein_coding
ENSG00000135624	2093.48	2.21125	1.06616e-62	CCT7	protein_coding
ENSG00000168509	2842.29	-7.95643	1.84769e-62	HFE2	protein_coding
ENSG00000155657	1366.36	-2.79589	7.42533e-62	TTN	protein_coding
ENSG00000165684	763.368	-1.79651	7.42533e-62	SNAPC4	protein_coding
ENSG00000169567	998.653	2.2661	1.84318e-61	HINT1	protein_coding
ENSG00000166165	13298.9	1.99696	8.21044e-61	CKB	protein_coding
ENSG00000255571	764.076	-2.79356	9.92478e-61	LINC00925	lncRNA
ENSG00000215912	99.1241	-4.14228	2.79629e-60	TTC34	protein_coding
ENSG00000235244	180.454	-4.93667	3.37595e-60	RP11-761E20.1	lncRNA
ENSG00000245532	11956.7	-4.204	4.60739e-60	NEAT1	lncRNA
ENSG00000179979	127.513	-3.54818	5.03523e-60	CRIPAK	protein_coding
ENSG00000131143	3405.39	2.27514	8.45647e-60	COX4I1	protein_coding
ENSG00000111669	4881.42	2.61596	1.83331e-59	TPI1	protein_coding
ENSG00000101182	994.062	1.97586	2.14881e-59	PSMA7	protein_coding
ENSG00000031698	2502.93	1.51888	2.70505e-59	SARS	protein_coding
ENSG00000155275	683.932	-2.45737	2.76224e-59	TRMT44	protein_coding
ENSG00000137496	235.307	-3.33869	2.77685e-59	IL18BP	protein_coding
ENSG00000161791	1539.76	-1.70522	5.50032e-59	FMNL3	protein_coding
ENSG00000084623	1157.44	2.49929	1.01137e-58	EIF3I	protein_coding
ENSG00000122026	2642.82	2.69286	1.25722e-58	RPL21	protein_coding
ENSG00000120437	538.064	1.83853	3.156e-58	ACAT2	protein_coding
ENSG00000103363	1669.21	2.67741	5.44699e-58	TCEB2	protein_coding
ENSG00000188825	429.11	-3.80554	1.38738e-57	LINC00910	lncRNA
ENSG00000272505	557.135	-3.71057	2.07694e-57	RP11-981G7.6	lncRNA
ENSG00000112787	1087.57	-2.24728	2.51982e-57	FBRSL1	protein_coding
ENSG00000126524	834.64	1.92889	2.51982e-57	SBDS	protein_coding
ENSG00000251562	155052	-3.59655	2.51982e-57	MALAT1	lncRNA
ENSG00000135940	2480.79	3.18511	7.64493e-57	COX5B	protein_coding
ENSG00000269028	581.94	-8.13657	1.00812e-56	MTRNR2L12	protein_coding
ENSG00000128159	2981.32	-1.92044	1.88475e-56	TUBGCP6	protein_coding
ENSG00000182220	1001.77	2.25113	1.88475e-56	ATP6AP2	protein_coding
ENSG00000183426	164.759	-3.58646	1.88475e-56	NPIPA1	protein_coding
ENSG00000087250	4656.21	2.54582	3.76628e-56	MT3	protein_coding
ENSG00000261786	471.929	-4.12094	9.74039e-56	RP4-555D20.2	lncRNA
ENSG00000140750	648.878	-2.21986	1.85411e-55	ARHGAP17	protein_coding
ENSG00000167615	4895.94	-3.70893	9.16014e-55	LENG8	protein_coding
ENSG00000203930	675.8	-4.08143	9.23783e-55	LINC00632	protein_coding
ENSG00000159433	1681.15	-2.69728	1.73975e-54	STARD9	protein_coding
ENSG00000106153	1637.37	3.1631	2.16422e-54	CHCHD2	protein_coding
ENSG00000110274	1279.32	-2.02063	3.05145e-54	CEP164	protein_coding
ENSG00000270672	92.7155	-7.22638	3.1806e-54	MTRNR2L6	protein_coding
ENSG00000110955	6192.24	2.09268	3.51549e-54	ATP5B	protein_coding
ENSG00000206077	704.94	-2.79141	3.70452e-54	ZDHHC11B	protein_coding
ENSG00000061273	990.359	-2.44319	3.73439e-54	HDAC7	protein_coding
ENSG00000109107	8418.16	2.65782	5.54997e-54	ALDOC	protein_coding
ENSG00000255823	346.851	-8.4088	5.54997e-54	MTRNR2L8	protein_coding
ENSG00000171044	425.744	-2.39278	6.17929e-54	XKR6	protein_coding
ENSG00000131236	1724.53	1.75015	6.61743e-54	CAP1	protein_coding
ENSG00000130518	273.573	-3.60883	7.60449e-54	KIAA1683	protein_coding
ENSG00000188385	1608.18	-2.41024	8.96702e-54	JAKMIP3	protein_coding
ENSG00000125743	933.471	2.65893	1.32739e-53	SNRPD2	protein_coding
ENSG00000185513	1373.4	-2.72088	1.39562e-53	L3MBTL1	protein_coding
ENSG00000141084	575.221	-1.91945	1.5237e-53	RANBP10	protein_coding
ENSG00000179755	64.3257	-8.37014	2.28508e-53	CTD-2144E22.5	protein_coding
ENSG00000144746	1055.97	1.93537	2.40557e-53	ARL6IP5	protein_coding
ENSG00000111664	327.484	-4.88121	7.39863e-53	GNB3	protein_coding
ENSG00000198198	2921.4	-1.87025	7.39863e-53	SZT2	protein_coding
ENSG00000243156	4068.59	-1.84403	7.59641e-53	MICAL3	protein_coding
ENSG00000215346	85.1372	-5.73258	1.51647e-52	AF131215.5	protein_coding
ENSG00000116459	1045.99	2.31547	1.88004e-52	ATP5F1	protein_coding
ENSG00000246922	871.993	-4.08436	1.9252e-52	UBAP1L	protein_coding
ENSG00000022277	858.698	1.71716	2.32769e-52	RTFDC1	protein_coding
ENSG00000205047	87.8052	-3.25019	2.76092e-52	FLJ00104	protein_coding
ENSG00000155066	216.05	-3.69959	5.64282e-52	PROM2	protein_coding
ENSG00000255633	85.1428	-7.52018	7.38764e-52	MTRNR2L9	protein_coding
ENSG00000165629	1087.37	2.09667	1.91708e-51	ATP5C1	protein_coding
ENSG00000167815	2968.92	2.47229	2.16021e-51	PRDX2	protein_coding
ENSG00000116288	1616.47	2.52498	2.40803e-51	PARK7	protein_coding
ENSG00000180089	177.637	-2.76716	2.44626e-51	TMEM86B	protein_coding
ENSG00000161021	1343.32	-2.10324	3.53592e-51	MAML1	protein_coding
ENSG00000124172	691.336	2.45893	4.25405e-51	ATP5E	protein_coding
ENSG00000135407	128.755	-3.62566	4.90357e-51	AVIL	protein_coding
ENSG00000165678	1823.88	2.40647	7.23124e-51	GHITM	protein_coding
ENSG00000197599	103.011	-4.54202	1.04562e-50	CCDC154	protein_coding
ENSG00000248483	130.78	-4.10203	1.53223e-50	POU5F2	protein_coding
ENSG00000197774	876.887	-3.42342	1.79269e-50	EME2	protein_coding
ENSG00000185608	229.023	2.41023	1.80486e-50	MRPL40	protein_coding
ENSG00000157423	2263.67	-2.47157	2.09685e-50	HYDIN	protein_coding
ENSG00000259820	85.402	-4.07213	2.52012e-50	AC083843.1	lncRNA
ENSG00000213983	1588.44	-4.2527	3.13349e-50	AP1G2	protein_coding
ENSG00000268362	135.162	-3.86446	4.61253e-50	CTD-2017D11.1	lncRNA
ENSG00000188185	184.371	-2.62736	5.36188e-50	LINC00265	lncRNA
ENSG00000028277	354.688	-2.53764	6.81758e-50	POU2F2	protein_coding
ENSG00000175727	1646.72	-2.23822	8.14644e-50	MLXIP	protein_coding
ENSG00000184465	996.753	-2.54704	9.70998e-50	WDR27	protein_coding
ENSG00000055483	1201.9	-2.09231	9.78768e-50	USP36	protein_coding
ENSG00000179698	240.165	-4.72527	1.27609e-49	KIAA1875	protein_coding
ENSG00000163793	69.232	-3.88186	2.13689e-49	DNAJC5G	protein_coding
ENSG00000181789	1968.73	1.48691	2.16968e-49	COPG1	protein_coding
ENSG00000170315	7496.47	3.0567	2.68419e-49	UBB	protein_coding
ENSG00000236983	39.6339	-5.19184	3.34107e-49	LINC00614	lncRNA
ENSG00000165916	1453.18	1.92168	4.40619e-49	PSMC3	protein_coding
ENSG00000160305	2382.11	-1.84144	4.7131e-49	DIP2A	protein_coding
ENSG00000184863	2327.15	-2.4054	5.13764e-49	RBM33	protein_coding
ENSG00000115128	291.558	2.07919	6.63679e-49	SF3B14	protein_coding
ENSG00000179361	220.185	-2.33821	7.41442e-49	ARID3B	protein_coding
ENSG00000013275	825.663	1.63166	8.30035e-49	PSMC4	protein_coding
ENSG00000184076	638.96	2.92309	1.19297e-48	UQCR10	protein_coding
ENSG00000157741	1521.45	-1.67453	1.50093e-48	UBN2	protein_coding
ENSG00000115685	956.376	1.73579	1.69728e-48	PPP1R7	protein_coding
ENSG00000168137	2764.36	-1.63628	2.22258e-48	SETD5	protein_coding
ENSG00000213199	191.328	-3.22094	2.56325e-48	ASIC3	protein_coding
ENSG00000158863	701.643	-1.97706	2.75928e-48	FAM160B2	protein_coding
ENSG00000225206	686.256	-3.24636	3.01931e-48	MIR137HG	lncRNA
ENSG00000130702	2294.97	-2.31397	6.6601e-48	LAMA5	protein_coding
ENSG00000254995	111.439	-5.39687	6.68138e-48	STX16-NPEPL1	protein_coding
ENSG00000103415	1293.95	1.99744	7.11322e-48	HMOX2	protein_coding
ENSG00000102878	505.253	-2.66648	8.53515e-48	HSF4	protein_coding
ENSG00000108561	595.064	2.61309	9.15491e-48	C1QBP	protein_coding
ENSG00000075142	1127.75	1.90698	2.2604e-47	SRI	protein_coding
ENSG00000197816	186.407	-4.46553	3.03007e-47	CCDC180	protein_coding
ENSG00000137267	8796.76	2.80433	3.89856e-47	TUBB2A	protein_coding
ENSG00000010256	1909.32	1.84054	4.69725e-47	UQCRC1	protein_coding
ENSG00000214216	60.6872	-5.15858	6.43451e-47	IQCJ	protein_coding
ENSG00000197182	842.78	-4.48065	9.02672e-47	FLJ27365	protein_coding
ENSG00000180071	249.69	-2.54037	1.08704e-46	ANKRD18A	protein_coding
ENSG00000103035	710.686	1.76862	1.72082e-46	PSMD7	protein_coding
ENSG00000158815	331.867	-4.78595	1.72082e-46	FGF17	protein_coding
ENSG00000088986	1543.69	1.87657	1.75839e-46	DYNLL1	protein_coding
ENSG00000014641	2821.73	1.99311	1.93628e-46	MDH1	protein_coding
ENSG00000259946	64.9632	-4.66884	2.14366e-46	RP11-490G2.2	lncRNA
ENSG00000146701	2215.81	2.15536	2.18614e-46	MDH2	protein_coding
ENSG00000230590	706.028	-3.07224	2.80927e-46	FTX	lncRNA
ENSG00000214402	501.098	-4.82039	2.94792e-46	LCNL1	protein_coding
ENSG00000092295	63.8609	-3.57438	3.55567e-46	TGM1	protein_coding
ENSG00000131495	395.262	2.63968	3.93633e-46	NDUFA2	protein_coding
ENSG00000241288	104.816	-3.29172	4.54023e-46	RP11-379B18.5	lncRNA
ENSG00000079462	1735.82	2.46546	5.73484e-46	PAFAH1B3	protein_coding
ENSG00000075415	2322.66	1.73204	5.80111e-46	SLC25A3	protein_coding
ENSG00000112514	882.758	2.33186	6.22382e-46	CUTA	protein_coding
ENSG00000137285	10764.8	2.79251	1.05909e-45	TUBB2B	protein_coding
ENSG00000067225	10288.1	1.78467	1.2748e-45	PKM	protein_coding
ENSG00000063169	410.196	-2.74312	1.51891e-45	GLTSCR1	protein_coding
ENSG00000147684	947.785	2.42061	1.65312e-45	NDUFB9	protein_coding
ENSG00000135018	2553.37	1.56616	1.73385e-45	UBQLN1	protein_coding
ENSG00000166681	2651.64	2.28499	1.78742e-45	NGFRAP1	protein_coding
ENSG00000269891	102.342	-4.62858	1.98448e-45	ARHGAP19-SLIT1	protein_coding
ENSG00000160307	1642.45	2.06912	2.34564e-45	S100B	protein_coding
ENSG00000149925	11808.5	2.13244	2.88384e-45	ALDOA	protein_coding
ENSG00000171476	1234.53	2.12116	3.01333e-45	HOPX	protein_coding
ENSG00000105339	1639.14	-2.18833	3.13745e-45	DENND3	protein_coding
ENSG00000077454	642.994	-2.40207	5.56155e-45	LRCH4	protein_coding
ENSG00000061938	3541.98	-1.51475	7.29655e-45	TNK2	protein_coding
ENSG00000162004	117.653	-2.99025	7.35024e-45	CCDC78	protein_coding
ENSG00000154277	9325.46	1.98482	7.40951e-45	UCHL1	protein_coding
ENSG00000136367	879.152	-3.02442	9.93091e-45	ZFHX2	protein_coding
ENSG00000165637	626.562	2.06825	1.43269e-44	VDAC2	protein_coding
ENSG00000127415	454.337	-2.86477	1.44473e-44	IDUA	protein_coding
ENSG00000105669	1012.18	1.80433	2.08731e-44	COPE	protein_coding
ENSG00000254206	48.9159	-4.90925	2.11816e-44	NPIPB11	protein_coding
ENSG00000144026	580.385	-1.89645	2.62418e-44	ZNF514	protein_coding
ENSG00000160741	376.231	-2.01149	2.7749e-44	CRTC2	protein_coding
ENSG00000180596	1654.25	2.23084	3.11881e-44	HIST1H2BC	protein_coding
ENSG00000235194	499.566	-1.97465	3.27323e-44	PPP1R3E	protein_coding
ENSG00000122705	868.891	1.89578	3.44416e-44	CLTA	protein_coding
ENSG00000174233	1656.39	-1.50727	3.69883e-44	ADCY6	protein_coding
ENSG00000074696	1739.26	2.05532	3.96383e-44	PTPLAD1	protein_coding
ENSG00000106479	1002.8	-1.6574	3.99302e-44	ZNF862	protein_coding
ENSG00000091483	472.719	1.54182	4.18455e-44	FH	protein_coding
ENSG00000103168	1005.01	-2.23763	4.38726e-44	TAF1C	protein_coding
ENSG00000254938	53.8073	-6.02443	1.22527e-43	RP11-688I9.4	lncRNA
ENSG00000075826	605.909	-3.51792	1.60692e-43	SEC31B	protein_coding
ENSG00000117425	439.241	-2.89118	1.85738e-43	PTCH2	protein_coding
ENSG00000159792	407.826	-1.80464	2.14202e-43	PSKH1	protein_coding
ENSG00000157388	1306.35	-1.88856	2.22168e-43	CACNA1D	protein_coding
ENSG00000150991	9258.48	2.51783	2.40496e-43	UBC	protein_coding
ENSG00000130203	4721.79	2.92565	3.38007e-43	APOE	protein_coding
ENSG00000142657	1545.23	1.77961	5.17794e-43	PGD	protein_coding
ENSG00000116883	109.265	-2.68799	6.02801e-43	RP11-268J15.5	protein_coding
ENSG00000168016	1829.11	-2.06802	8.03698e-43	TRANK1	protein_coding
ENSG00000164434	1264.84	2.58486	1.27449e-42	FABP7	protein_coding
ENSG00000173113	625.407	2.84969	1.27449e-42	TRMT112	protein_coding
ENSG00000185823	81.5137	-4.62061	1.27449e-42	NPAP1	protein_coding
ENSG00000131697	1023.94	-2.15808	1.29068e-42	NPHP4	protein_coding
ENSG00000084207	1377.58	2.65989	1.43389e-42	GSTP1	protein_coding
ENSG00000184752	317.545	2.21221	1.88989e-42	NDUFA12	protein_coding
ENSG00000271204	135.811	-4.82964	1.99549e-42	RP11-138A9.1	lncRNA
ENSG00000111077	2004.9	-2.17457	2.14057e-42	TENC1	protein_coding
ENSG00000111640	20507.7	2.69259	2.18533e-42	GAPDH	protein_coding
ENSG00000150625	10898.4	1.81378	2.90397e-42	GPM6A	protein_coding
ENSG00000145284	4900.34	1.87346	3.90405e-42	SCD5	protein_coding
ENSG00000163945	690.466	-2.72332	4.14559e-42	UVSSA	protein_coding
ENSG00000214193	430.569	-3.18225	5.64112e-42	SH3D21	protein_coding
ENSG00000198547	120.962	-3.87585	6.24464e-42	C20orf203	lncRNA
ENSG00000054690	4909.58	-2.24262	7.77218e-42	PLEKHH1	protein_coding
ENSG00000121716	198.923	-4.12501	9.6968e-42	PILRB	protein_coding
ENSG00000111716	3131.26	2.56046	9.94507e-42	LDHB	protein_coding
ENSG00000156411	495.815	1.6454	1.09824e-41	C14orf2	protein_coding
ENSG00000214548	15723.5	-3.77276	1.17005e-41	MEG3	lncRNA
ENSG00000117395	600.04	1.95938	1.22777e-41	EBNA1BP2	protein_coding
ENSG00000242372	485.103	2.33329	1.38108e-41	EIF6	protein_coding
ENSG00000169635	585.468	-2.4824	1.40955e-41	HIC2	protein_coding
ENSG00000166922	2066.59	2.18269	1.41121e-41	SCG5	protein_coding
ENSG00000234444	689.818	-1.33576	1.46616e-41	ZNF736	protein_coding
ENSG00000143442	3180.72	-1.56572	1.84739e-41	POGZ	protein_coding
ENSG00000130653	753.594	-3.00799	2.26069e-41	PNPLA7	protein_coding
ENSG00000069345	1140.68	1.92559	2.63338e-41	DNAJA2	protein_coding
ENSG00000184983	347.866	2.28008	2.80453e-41	NDUFA6	protein_coding
ENSG00000140319	1537.89	2.14422	3.32846e-41	SRP14	protein_coding
ENSG00000143106	467.831	1.57192	3.3865e-41	PSMA5	protein_coding
ENSG00000168439	2026.41	1.82374	3.60454e-41	STIP1	protein_coding
ENSG00000124767	557.529	2.20347	4.07754e-41	GLO1	protein_coding
ENSG00000169738	549.71	1.86327	4.32371e-41	DCXR	protein_coding
ENSG00000140264	1357.75	1.33162	4.67458e-41	SERF2	protein_coding
ENSG00000188229	3203.32	2.25898	5.12579e-41	TUBB4B	protein_coding
ENSG00000160282	142.671	-3.88905	5.13341e-41	FTCD	protein_coding
ENSG00000232931	212.417	-4.17918	5.87981e-41	LINC00342	lncRNA
ENSG00000165264	345.569	2.60853	6.27236e-41	NDUFB6	protein_coding
ENSG00000136930	979.382	1.72091	8.2162e-41	PSMB7	protein_coding
ENSG00000179406	138.135	-3.57881	9.56187e-41	LINC00174	lncRNA
ENSG00000125166	1663.57	1.75203	1.00444e-40	GOT2	protein_coding
ENSG00000165119	4142.56	1.61933	1.00444e-40	HNRNPK	protein_coding
ENSG00000217930	94.4189	-3.57483	1.23302e-40	PAM16	protein_coding
ENSG00000198258	941.914	2.86359	1.286e-40	UBL5	protein_coding
ENSG00000223414	109.702	-3.50103	1.2861e-40	LINC00473	lncRNA
ENSG00000071082	4137.06	2.72817	1.36211e-40	RPL31	protein_coding
ENSG00000008710	10755.6	-2.19146	1.38713e-40	PKD1	protein_coding
ENSG00000169714	1861.19	1.6913	1.56295e-40	CNBP	protein_coding
ENSG00000184515	346.406	2.28291	1.56711e-40	BEX5	protein_coding
ENSG00000171885	7090.78	2.51384	1.57696e-40	AQP4	protein_coding
ENSG00000101843	351.404	2.51549	1.60893e-40	PSMD10	protein_coding
ENSG00000196683	905.804	2.76272	1.62421e-40	TOMM7	protein_coding
ENSG00000159199	566.687	2.03221	1.66663e-40	ATP5G1	protein_coding
ENSG00000159352	1312.82	1.95734	1.74226e-40	PSMD4	protein_coding
ENSG00000114391	2310.47	2.68662	2.0851e-40	RPL24	protein_coding
ENSG00000160299	3502.37	-1.7007	2.18657e-40	PCNT	protein_coding
ENSG00000270346	63.5104	-3.00026	2.30911e-40	RP1-90J20.12	lncRNA
ENSG00000253641	368.448	-3.30708	2.36132e-40	RP11-981G7.2	lncRNA
ENSG00000166987	507.277	-2.92416	2.4554e-40	MBD6	protein_coding
ENSG00000273381	44.7227	-4.47093	2.56419e-40	RP11-305L7.7	lncRNA
ENSG00000272374	92.0204	-4.98602	2.8644e-40	RP3-329A5.8	lncRNA
ENSG00000178952	1668.55	1.89118	2.88415e-40	TUFM	protein_coding
ENSG00000158406	687.089	2.0827	3.05455e-40	HIST1H4H	protein_coding
ENSG00000159228	960.868	2.07421	3.96664e-40	CBR1	protein_coding
ENSG00000176340	600.506	2.85592	4.71935e-40	COX8A	protein_coding
ENSG00000131174	686.655	2.01905	7.64097e-40	COX7B	protein_coding
ENSG00000174093	270.935	-3.47224	7.69317e-40	RP11-1407O15.2	protein_coding
ENSG00000260807	1642.05	-2.62555	8.08927e-40	RP11-161M6.2	lncRNA
ENSG00000175873	173.524	-2.37491	8.1083e-40	AC004840.9	lncRNA
ENSG00000133619	609.983	-1.57013	8.49833e-40	KRBA1	protein_coding
ENSG00000152556	3729.37	1.47154	8.49833e-40	PFKM	protein_coding
ENSG00000146830	2435.28	-1.65384	8.56944e-40	GIGYF1	protein_coding
ENSG00000164032	929.934	2.08978	8.56944e-40	H2AFZ	protein_coding
ENSG00000189043	2152.29	2.7392	1.13977e-39	NDUFA4	protein_coding
ENSG00000159314	336.763	-1.87934	1.15256e-39	ARHGAP27	protein_coding
ENSG00000168026	301.074	-3.34538	1.17441e-39	TTC21A	protein_coding
ENSG00000266714	1968.55	-3.28741	1.51135e-39	MYO15B	protein_coding
ENSG00000124222	722.396	-1.99271	1.5171e-39	STX16	protein_coding
ENSG00000116984	1414.43	-1.4233	1.69335e-39	MTR	protein_coding
ENSG00000139044	334.053	-2.49062	1.69463e-39	B4GALNT3	protein_coding
ENSG00000073605	378.727	-4.04372	1.97213e-39	GSDMB	protein_coding
ENSG00000237940	115.129	-3.29342	1.97213e-39	AC093642.3	lncRNA
ENSG00000118705	1294.51	1.30898	2.04127e-39	RPN2	protein_coding
ENSG00000167642	805.507	1.96013	2.12893e-39	SPINT2	protein_coding
ENSG00000256040	42.5495	-4.57595	2.70198e-39	PAPPA-AS1	protein_coding
ENSG00000114942	1303.96	2.35113	2.86693e-39	EEF1B2	protein_coding
ENSG00000002549	544.452	1.41945	4.20739e-39	LAP3	protein_coding
ENSG00000132341	1423.67	2.06076	4.25842e-39	RAN	protein_coding
ENSG00000165672	764.777	1.97032	4.31837e-39	PRDX3	protein_coding
ENSG00000174684	3531.46	2.45328	4.42912e-39	B3GNT1	protein_coding
ENSG00000139644	4331.18	2.09634	6.14379e-39	TMBIM6	protein_coding
ENSG00000187094	1301.28	2.48931	6.18185e-39	CCK	protein_coding
ENSG00000117625	673.303	-1.34771	7.12904e-39	RCOR3	protein_coding
ENSG00000188987	879.646	2.61241	7.56541e-39	HIST1H4D	protein_coding
ENSG00000117758	1289.05	1.84743	9.49731e-39	STX12	protein_coding
ENSG00000142507	740.669	2.49942	9.6284e-39	PSMB6	protein_coding
ENSG00000241213	75.769	-4.77492	9.63889e-39	RP11-768G7.2	lncRNA
ENSG00000072121	1466.46	-1.37062	1.15081e-38	ZFYVE26	protein_coding
ENSG00000125356	415.567	3.25248	1.64441e-38	NDUFA1	protein_coding
ENSG00000250305	1067.43	-1.74064	1.70442e-38	KIAA1456	protein_coding
ENSG00000100804	998.97	2.25178	3.14551e-38	PSMB5	protein_coding
ENSG00000244687	100.982	-3.52785	3.21838e-38	UBE2V1	protein_coding
ENSG00000129562	570.756	2.90527	3.38012e-38	DAD1	protein_coding
ENSG00000138100	98.7132	-2.97035	3.47991e-38	TRIM54	protein_coding
ENSG00000232018	102.855	-3.77584	3.48287e-38	AL132709.8	lncRNA
ENSG00000101004	767.578	-1.72088	3.50302e-38	NINL	protein_coding
ENSG00000018236	5937.2	1.79418	3.98517e-38	CNTN1	protein_coding
ENSG00000042753	706.546	2.82826	4.25674e-38	AP2S1	protein_coding
ENSG00000167863	608.636	1.91152	5.11166e-38	ATP5H	protein_coding
ENSG00000101856	1420.76	2.05584	6.7738e-38	PGRMC1	protein_coding
ENSG00000258539	35.4801	-5.05543	7.41688e-38	RP11-12J10.3	protein_coding
ENSG00000140990	577.609	2.21279	7.51808e-38	NDUFB10	protein_coding
ENSG00000026036	126.098	-5.19408	8.21602e-38	RTEL1-TNFRSF6B	protein_coding
ENSG00000171988	2499.21	-1.43136	9.52994e-38	JMJD1C	protein_coding
ENSG00000215788	570.3	-3.68824	1.0625e-37	TNFRSF25	protein_coding
ENSG00000100554	750.746	2.15065	1.08529e-37	ATP6V1D	protein_coding
ENSG00000101439	7100.79	2.46377	1.15189e-37	CST3	protein_coding
ENSG00000167595	243.983	-2.15223	1.39667e-37	C19orf55	protein_coding
ENSG00000163902	1605.31	1.80467	1.61501e-37	RPN1	protein_coding
ENSG00000139436	1220.44	-1.38215	1.62157e-37	GIT2	protein_coding
ENSG00000138326	3952.09	2.61235	1.63331e-37	RPS24	protein_coding
ENSG00000127948	1077.02	1.34867	1.63751e-37	POR	protein_coding
ENSG00000273142	52.2362	-4.78131	1.74304e-37	RP11-458F8.4	lncRNA
ENSG00000180822	419.373	-2.26299	2.36536e-37	PSMG4	protein_coding
ENSG00000253857	65.5405	-5.41923	2.39172e-37	RP11-386G21.2	protein_coding
ENSG00000125821	719.707	1.48727	2.42099e-37	DTD1	protein_coding
ENSG00000128609	612.036	1.56115	2.86758e-37	NDUFA5	protein_coding
ENSG00000133872	4731.95	2.15492	2.99605e-37	TMEM66	protein_coding
ENSG00000125037	688.846	1.54066	3.09064e-37	EMC3	protein_coding
ENSG00000102409	1473.54	1.86463	3.72436e-37	BEX4	protein_coding
ENSG00000168395	1008.44	-1.59165	4.87719e-37	ING5	protein_coding
ENSG00000114646	1701.71	1.67821	4.88141e-37	CSPG5	protein_coding
ENSG00000114423	474.617	-1.54126	5.13113e-37	CBLB	protein_coding
ENSG00000175445	967.559	1.65005	6.38471e-37	LPL	protein_coding
ENSG00000112659	2350.5	-1.49908	7.14181e-37	CUL9	protein_coding
ENSG00000214021	442.287	-3.11373	8.04005e-37	TTLL3	protein_coding
ENSG00000164405	579.546	2.37225	9.45163e-37	UQCRQ	protein_coding
ENSG00000065154	1897.4	2.14219	9.56731e-37	OAT	protein_coding
ENSG00000256188	35.3839	-4.92356	1.0924e-36	TAS2R30	protein_coding
ENSG00000168014	1058.37	-1.24324	1.37905e-36	C2CD3	protein_coding
ENSG00000143847	3317.83	-1.71524	1.46301e-36	PPFIA4	protein_coding
ENSG00000109971	15286.9	2.31509	1.5934e-36	HSPA8	protein_coding
ENSG00000241685	985.989	1.44828	1.70504e-36	ARPC1A	protein_coding
ENSG00000178404	169.573	-4.30997	1.94111e-36	DDC8	protein_coding
ENSG00000145293	761.736	2.04875	2.58376e-36	ENOPH1	protein_coding
ENSG00000204991	797.476	-1.61845	3.31791e-36	SPIRE2	protein_coding
ENSG00000143621	910.354	2.00061	3.35121e-36	ILF2	protein_coding
ENSG00000244734	1447.71	3.81909	4.29341e-36	HBB	protein_coding
ENSG00000065427	798.677	1.78786	4.56452e-36	KARS	protein_coding
ENSG00000173915	240.142	2.01028	4.6644e-36	USMG5	protein_coding
ENSG00000159733	860.423	-1.57731	5.06507e-36	ZFYVE28	protein_coding
ENSG00000104763	895.32	1.25725	6.00231e-36	ASAH1	protein_coding
ENSG00000166848	2613.46	1.95524	7.02088e-36	TERF2IP	protein_coding
ENSG00000177679	1205.4	-2.60314	7.14901e-36	SRRM3	protein_coding
ENSG00000213465	401.945	2.66211	7.56843e-36	ARL2	protein_coding
ENSG00000121310	662.743	-2.38135	7.83686e-36	ECHDC2	protein_coding
ENSG00000129933	2003.19	-1.66213	8.09144e-36	MAU2	protein_coding
ENSG00000140740	1818.35	1.26903	8.29958e-36	UQCRC2	protein_coding
ENSG00000185896	2011.15	1.34667	8.33888e-36	LAMP1	protein_coding
ENSG00000162931	276.479	-2.31586	8.99572e-36	TRIM17	protein_coding
ENSG00000100427	3519.36	1.97921	9.39119e-36	MLC1	protein_coding
ENSG00000260261	102.074	-3.76441	9.50366e-36	RP11-480A16.1	lncRNA
ENSG00000130706	689.191	1.60415	1.1546e-35	ADRM1	protein_coding
ENSG00000124920	2949.17	-1.88978	1.2455e-35	MYRF	protein_coding
ENSG00000165502	379.083	2.52974	1.44169e-35	RPL36AL	protein_coding
ENSG00000165283	752.146	1.89105	1.4556e-35	STOML2	protein_coding
ENSG00000232593	268.819	-1.77099	1.4556e-35	LINC01155	lncRNA
ENSG00000182899	2848.84	2.6398	1.485e-35	RPL35A	protein_coding
ENSG00000134202	1087.18	1.89971	1.74644e-35	GSTM3	protein_coding
ENSG00000131238	789.968	1.70971	1.84107e-35	PPT1	protein_coding
ENSG00000198837	1561.75	-1.63566	1.87687e-35	DENND4B	protein_coding
ENSG00000231500	6253.34	2.7722	1.98568e-35	RPS18	protein_coding
ENSG00000090924	685.051	-2.14568	2.06034e-35	PLEKHG2	protein_coding
ENSG00000125995	503.146	3.28697	3.062e-35	ROMO1	protein_coding
ENSG00000204514	225.264	-1.97981	3.29603e-35	ZNF814	protein_coding
ENSG00000134873	224.711	2.06431	3.39444e-35	CLDN10	protein_coding
ENSG00000177156	1228.36	1.8485	3.58403e-35	TALDO1	protein_coding
ENSG00000258399	12812.4	-6.13738	4.24474e-35	MEG8	lncRNA
ENSG00000223403	91.1812	-4.69623	4.38244e-35	MEG9	lncRNA
ENSG00000144504	446.043	-2.2375	4.67889e-35	ANKMY1	protein_coding
ENSG00000115484	1203.63	1.68708	4.68225e-35	CCT4	protein_coding
ENSG00000128463	499.828	1.83806	4.85494e-35	EMC4	protein_coding
ENSG00000134153	304.462	1.7371	4.86284e-35	EMC7	protein_coding
ENSG00000167552	33981.6	2.47373	4.92701e-35	TUBA1A	protein_coding
ENSG00000084733	1179.44	1.46729	5.5418e-35	RAB10	protein_coding
ENSG00000171282	1836.6	-2.22613	6.46979e-35	RP11-1055B8.7	protein_coding
ENSG00000111328	680.767	1.74964	6.50471e-35	CDK2AP1	protein_coding
ENSG00000117450	1318.31	2.3444	7.81537e-35	PRDX1	protein_coding
ENSG00000109472	9650.71	2.39773	8.33585e-35	CPE	protein_coding
ENSG00000130255	1709.07	2.64224	9.15576e-35	RPL36	protein_coding
ENSG00000138629	627.723	1.5602	9.27869e-35	UBL7	protein_coding
ENSG00000099795	593.371	2.57316	9.65332e-35	NDUFB7	protein_coding
ENSG00000254839	38.7372	-5.16466	9.65378e-35	AF131215.6	lncRNA
ENSG00000106400	736.289	1.93831	9.97636e-35	ZNHIT1	protein_coding
ENSG00000166833	4664.73	-1.84377	1.01572e-34	NAV2	protein_coding
ENSG00000229989	184.041	-3.98783	1.04119e-34	MIR181A1HG	lncRNA
ENSG00000196230	13460.3	2.18941	1.11798e-34	TUBB	protein_coding
ENSG00000183914	372.338	-2.59301	1.13002e-34	DNAH2	protein_coding
ENSG00000146776	512.515	-1.67032	1.18209e-34	ATXN7L1	protein_coding
ENSG00000182230	405.932	-3.28236	1.18209e-34	FAM153B	protein_coding
ENSG00000117266	1783.18	-2.112	1.19664e-34	CDK18	protein_coding
ENSG00000176771	667.07	-1.70256	1.21752e-34	NCKAP5	protein_coding
ENSG00000141068	1762.88	-1.7577	1.27497e-34	KSR1	protein_coding
ENSG00000140391	2200.47	1.54469	1.37635e-34	TSPAN3	protein_coding
ENSG00000143947	1793.38	2.81413	1.37881e-34	RPS27A	protein_coding
ENSG00000171467	1400.55	-1.40306	1.4456e-34	ZNF318	protein_coding
ENSG00000196419	2157.71	1.78391	1.4456e-34	XRCC6	protein_coding
ENSG00000100380	1434.27	1.86005	1.48384e-34	ST13	protein_coding
ENSG00000126432	1429.86	2.58575	1.61475e-34	PRDX5	protein_coding
ENSG00000109475	2431.57	2.95392	1.64374e-34	RPL34	protein_coding
ENSG00000256762	53.3162	-5.07442	1.78975e-34	STH	protein_coding
ENSG00000204305	62.5683	-3.75236	1.91016e-34	AGER	protein_coding
ENSG00000159110	316.603	-1.37967	2.10112e-34	IFNAR2	protein_coding
ENSG00000063241	346.071	1.96461	2.31986e-34	ISOC2	protein_coding
ENSG00000079974	278.372	-1.76308	2.34035e-34	RABL2B	protein_coding
ENSG00000099331	3394.72	-1.78185	2.67232e-34	MYO9B	protein_coding
ENSG00000264112	333.333	-3.8902	2.67232e-34	RP11-159D12.2	lncRNA
ENSG00000197746	15207.2	1.8908	2.68789e-34	PSAP	protein_coding
ENSG00000272983	157.3	-2.55527	2.71371e-34	RP11-508N22.12	lncRNA
ENSG00000145425	1343.47	2.41763	3.48738e-34	RPS3A	protein_coding
ENSG00000162341	687.041	-2.6242	3.71739e-34	TPCN2	protein_coding
ENSG00000104904	4151.14	2.08706	3.82066e-34	OAZ1	protein_coding
ENSG00000255346	36.4141	-3.60242	4.48376e-34	NOX5	protein_coding
ENSG00000104936	1407.2	-2.28142	4.56858e-34	DMPK	protein_coding
ENSG00000102316	4325.6	1.91878	4.59409e-34	MAGED2	protein_coding
ENSG00000123562	2222.68	1.56764	5.02045e-34	MORF4L2	protein_coding
ENSG00000239857	222.748	-3.4921	5.08669e-34	GET4	protein_coding
ENSG00000166147	1259.26	-1.87598	6.3669e-34	FBN1	protein_coding
ENSG00000133226	1167.4	-1.7491	6.52526e-34	SRRM1	protein_coding
ENSG00000070761	518.352	1.84144	6.65578e-34	C16orf80	protein_coding
ENSG00000141140	614.225	-2.4924	7.16062e-34	MYO19	protein_coding
ENSG00000120265	1132.35	1.89276	7.33755e-34	PCMT1	protein_coding
ENSG00000175106	171.969	-3.61265	7.52838e-34	TVP23C	protein_coding
ENSG00000175265	896.903	-3.41516	7.68611e-34	GOLGA8A	protein_coding
ENSG00000143375	229.827	-2.0959	7.99905e-34	CGN	protein_coding
ENSG00000268965	23.914	-5.03526	8.28828e-34	AC061992.1	protein_coding
ENSG00000127366	37.3119	-2.90018	9.77061e-34	TAS2R5	protein_coding
ENSG00000183207	1134.18	1.99566	1.02096e-33	RUVBL2	protein_coding
ENSG00000165138	591.285	-2.1561	1.08324e-33	ANKS6	protein_coding
ENSG00000111275	1166.14	1.79329	1.12906e-33	ALDH2	protein_coding
ENSG00000130508	1036.9	-2.61815	1.20544e-33	PXDN	protein_coding
ENSG00000173369	770.658	2.83919	1.23186e-33	C1QB	protein_coding
ENSG00000125304	1044.04	1.46199	1.33649e-33	TM9SF2	protein_coding
ENSG00000132510	1659.62	-2.61485	1.38233e-33	KDM6B	protein_coding
ENSG00000163635	644.092	-1.81372	1.46424e-33	ATXN7	protein_coding
ENSG00000080854	1689.47	-2.47647	1.52815e-33	IGSF9B	protein_coding
ENSG00000198466	456.555	-1.54894	1.57044e-33	ZNF587	protein_coding
ENSG00000111843	279.701	1.93435	1.73968e-33	TMEM14C	protein_coding
ENSG00000160613	1106.69	-1.77413	1.79848e-33	PCSK7	protein_coding
ENSG00000260404	137.487	-2.49488	1.86626e-33	RP11-384K6.6	lncRNA
ENSG00000095380	247.489	1.87243	1.88096e-33	NANS	protein_coding
ENSG00000072195	1645.97	-1.98285	2.19448e-33	SPEG	protein_coding
ENSG00000167085	763.792	2.0311	3.00905e-33	PHB	protein_coding
ENSG00000178917	200.368	-2.36655	3.08632e-33	ZNF852	protein_coding
ENSG00000257835	33.7089	-6.18431	3.26477e-33	RP1-97G4.1	lncRNA
ENSG00000184009	27621.3	2.15808	3.35832e-33	ACTG1	protein_coding
ENSG00000215252	418.739	-3.62285	3.64636e-33	GOLGA8B	protein_coding
ENSG00000050165	7408.7	1.75628	3.81297e-33	DKK3	protein_coding
ENSG00000182768	1912.95	2.22	4.39891e-33	NGRN	protein_coding
ENSG00000164615	503.916	1.75346	4.45675e-33	CAMLG	protein_coding
ENSG00000189159	1908.92	1.95473	4.69484e-33	HN1	protein_coding
ENSG00000212128	46.1703	-5.08661	4.75927e-33	TAS2R13	protein_coding
ENSG00000126267	1103.01	2.83296	5.16301e-33	COX6B1	protein_coding
ENSG00000117751	495.305	1.6038	5.45832e-33	PPP1R8	protein_coding
ENSG00000198625	1118.07	-1.65721	5.95493e-33	MDM4	protein_coding
ENSG00000135002	385.369	2.19455	5.9956e-33	RFK	protein_coding
ENSG00000104435	10318.7	2.25208	6.04237e-33	STMN2	protein_coding
ENSG00000158636	756.791	-1.41104	6.10214e-33	C11orf30	protein_coding
ENSG00000183495	3579.45	-2.02121	6.87664e-33	EP400	protein_coding
ENSG00000127824	1273.98	2.57308	7.73213e-33	TUBA4A	protein_coding
ENSG00000225921	307.509	1.45404	8.04867e-33	NOL7	protein_coding
ENSG00000114270	763.069	-3.55277	8.38017e-33	COL7A1	protein_coding
ENSG00000100353	1017.24	1.34295	9.6744e-33	EIF3D	protein_coding
ENSG00000090006	1293.36	-1.5613	1.06297e-32	LTBP4	protein_coding
ENSG00000183091	219.251	-2.20917	1.13948e-32	NEB	protein_coding
ENSG00000156471	949.851	1.47869	1.17359e-32	PTDSS1	protein_coding
ENSG00000181610	415.621	2.12755	1.19495e-32	MRPS23	protein_coding
ENSG00000116030	653.796	1.78827	1.29362e-32	SUMO1	protein_coding
ENSG00000089289	720.787	2.13019	1.36249e-32	IGBP1	protein_coding
ENSG00000180573	1425.37	2.12458	1.47959e-32	HIST1H2AC	protein_coding
ENSG00000173660	898.495	2.82465	1.53326e-32	UQCRH	protein_coding
ENSG00000135404	1384.54	2.26493	1.55506e-32	CD63	protein_coding
ENSG00000115756	1567.47	1.59162	1.80274e-32	HPCAL1	protein_coding
ENSG00000239704	36.0714	-5.29059	2.02276e-32	CDRT4	protein_coding
ENSG00000110107	1701.55	1.37594	2.15876e-32	PRPF19	protein_coding
ENSG00000181191	1884.4	2.0309	2.55908e-32	PJA1	protein_coding
ENSG00000141543	592.04	1.75906	2.67802e-32	EIF4A3	protein_coding
ENSG00000196739	475.246	-2.50083	2.80301e-32	COL27A1	protein_coding
ENSG00000198612	658.069	1.589	2.98909e-32	COPS8	protein_coding
ENSG00000019144	6324.41	-1.76351	2.99588e-32	PHLDB1	protein_coding
ENSG00000133958	2556.16	-1.46487	3.02645e-32	UNC79	protein_coding
ENSG00000134594	234.968	2.26223	3.08333e-32	RAB33A	protein_coding
ENSG00000128191	1002.17	-1.53467	3.10812e-32	DGCR8	protein_coding
ENSG00000184949	222.452	-2.60036	3.20921e-32	FAM227A	protein_coding
ENSG00000256391	45.1581	-5.18567	3.52311e-32	SDIM1	protein_coding
ENSG00000119547	246.876	-2.61384	3.93027e-32	ONECUT2	protein_coding
ENSG00000108294	527.696	2.76531	4.15771e-32	PSMB3	protein_coding
ENSG00000134007	93.4956	-3.10909	4.31482e-32	ADAM20	protein_coding
ENSG00000147400	217.971	2.34137	4.40984e-32	CETN2	protein_coding
ENSG00000178038	535.752	-3.22537	4.57118e-32	ALS2CL	protein_coding
ENSG00000174483	81.0577	-2.88149	5.05035e-32	BBS1	protein_coding
ENSG00000131584	4864.16	-2.15469	5.06571e-32	ACAP3	protein_coding
ENSG00000143653	644.312	1.32828	5.23171e-32	SCCPDH	protein_coding
ENSG00000148672	3736.27	1.62712	5.39855e-32	GLUD1	protein_coding
ENSG00000255837	34.34	-4.335	5.70661e-32	TAS2R20	protein_coding
ENSG00000177084	1200	-2.47542	5.77352e-32	POLE	protein_coding
ENSG00000232112	503.278	2.60442	5.84592e-32	TMA7	protein_coding
ENSG00000166033	2922.94	2.24854	6.39319e-32	HTRA1	protein_coding
ENSG00000230606	178.327	-3.50286	6.39319e-32	AC159540.1	lncRNA
ENSG00000061936	1363.46	-2.11183	6.52675e-32	SFSWAP	protein_coding
ENSG00000165280	4218.32	1.47725	6.52675e-32	VCP	protein_coding
ENSG00000110700	1846.56	2.5289	6.74181e-32	RPS13	protein_coding
ENSG00000105254	1686.19	2.25569	8.04356e-32	TBCB	protein_coding
ENSG00000099917	1238.72	-1.38135	8.2716e-32	MED15	protein_coding
ENSG00000149557	3658.88	1.63593	8.83623e-32	FEZ1	protein_coding
ENSG00000187145	919.902	1.74318	9.40596e-32	MRPS21	protein_coding
ENSG00000118785	2498.17	2.01721	9.92313e-32	SPP1	protein_coding
ENSG00000163046	20948.9	-6.4667	9.9306e-32	ANKRD30BL	protein_coding
ENSG00000121904	4079.95	-1.82099	9.98467e-32	CSMD2	protein_coding
ENSG00000079337	1860.39	-1.72554	1.02728e-31	RAPGEF3	protein_coding
ENSG00000262663	29.8297	-5.86718	1.22516e-31	RP11-497H17.1	lncRNA
ENSG00000125503	1515.08	-1.415	1.39623e-31	PPP1R12C	protein_coding
ENSG00000213619	487.662	1.49824	1.41826e-31	NDUFS3	protein_coding
ENSG00000205560	28.4349	-5.06905	1.45729e-31	CPT1B	protein_coding
ENSG00000197608	384.502	-1.67254	1.72643e-31	ZNF841	protein_coding
ENSG00000204683	36.5142	-5.24431	1.7976e-31	C10orf113	protein_coding
ENSG00000196421	117.44	-4.4499	2.54677e-31	LINC00176	lncRNA
ENSG00000243708	57.5324	-5.24031	2.79825e-31	PLA2G4B	protein_coding
ENSG00000166432	448.044	-2.45229	3.30452e-31	ZMAT1	protein_coding
ENSG00000139112	2675.3	1.59484	3.42536e-31	GABARAPL1	protein_coding
ENSG00000213066	218.287	-2.15934	3.4665e-31	FGFR1OP	protein_coding
ENSG00000162961	318.079	1.7966	3.4727e-31	DPY30	protein_coding
ENSG00000148824	157.659	-2.75171	3.54119e-31	MTG1	protein_coding
ENSG00000242086	993.86	-2.98381	3.67001e-31	LINC00969	lncRNA
ENSG00000034510	8218.28	2.93629	3.82459e-31	TMSB10	protein_coding
ENSG00000146007	675.398	1.55647	3.82459e-31	ZMAT2	protein_coding
ENSG00000179115	1086	1.5822	3.9542e-31	FARSA	protein_coding
ENSG00000059588	1329.85	-2.93849	4.32477e-31	TARBP1	protein_coding
ENSG00000169189	429.251	1.83039	4.37082e-31	NSMCE1	protein_coding
ENSG00000172809	3477.84	2.63864	4.39288e-31	RPL38	protein_coding
ENSG00000197536	149.496	-2.49586	4.50669e-31	C5orf56	protein_coding
ENSG00000141013	906.429	-1.776	4.56982e-31	GAS8	protein_coding
ENSG00000196689	61.8022	-4.16488	4.60421e-31	TRPV1	protein_coding
ENSG00000159346	797.165	1.40246	4.96789e-31	ADIPOR1	protein_coding
ENSG00000134684	1451.69	1.352	5.48842e-31	YARS	protein_coding
ENSG00000154518	911.475	2.26081	5.77552e-31	ATP5G3	protein_coding
ENSG00000111897	5675.92	1.90905	5.97977e-31	SERINC1	protein_coding
ENSG00000186566	1628.34	-1.40109	6.60054e-31	GPATCH8	protein_coding
ENSG00000099954	1201.44	-2.222	6.85192e-31	CECR2	protein_coding
ENSG00000130699	447.364	-1.86332	7.17516e-31	TAF4	protein_coding
ENSG00000155368	893.434	2.23208	7.94172e-31	DBI	protein_coding
ENSG00000169020	607.457	2.3337	8.17783e-31	ATP5I	protein_coding
ENSG00000250903	314.586	-1.98827	8.27488e-31	GMDS-AS1	lncRNA
ENSG00000186567	163.023	-3.15736	8.32389e-31	CEACAM19	protein_coding
ENSG00000227124	359.909	-1.6521	8.32389e-31	ZNF717	protein_coding
ENSG00000092621	1547.34	2.3422	8.58927e-31	PHGDH	protein_coding
ENSG00000196268	625.335	-2.32874	9.08612e-31	ZNF493	protein_coding
ENSG00000145741	1098.78	2.08401	9.28093e-31	BTF3	protein_coding
ENSG00000115902	1845.31	1.51642	9.57088e-31	SLC1A4	protein_coding
ENSG00000166226	949.936	1.52532	9.99167e-31	CCT2	protein_coding
ENSG00000251536	29.9947	-4.88646	1.00797e-30	RP11-572C21.1	lncRNA
ENSG00000103018	684.635	1.28237	1.05211e-30	CYB5B	protein_coding
ENSG00000214253	1099.63	1.87333	1.07126e-30	FIS1	protein_coding
ENSG00000167258	1410.25	-1.35635	1.19784e-30	CDK12	protein_coding
ENSG00000169032	1742.8	1.90975	1.19784e-30	MAP2K1	protein_coding
ENSG00000181085	162.917	-2.77796	1.30765e-30	MAPK15	protein_coding
ENSG00000125633	1039.28	-1.50526	1.30834e-30	CCDC93	protein_coding
ENSG00000163931	2449.87	1.46579	1.49192e-30	TKT	protein_coding
ENSG00000106245	477.509	2.14396	1.77747e-30	BUD31	protein_coding
ENSG00000105221	2500.11	-2.00619	1.86587e-30	AKT2	protein_coding
ENSG00000135912	518.39	-1.69142	2.33566e-30	TTLL4	protein_coding
ENSG00000184260	598.254	2.61849	2.33566e-30	HIST2H2AC	protein_coding
ENSG00000103316	958.241	1.87126	2.33754e-30	CRYM	protein_coding
ENSG00000136156	2131.02	1.6679	2.62304e-30	ITM2B	protein_coding
ENSG00000167524	112.481	-3.22657	3.07049e-30	SGK494	protein_coding
ENSG00000176225	469.87	-1.87669	3.09276e-30	RTTN	protein_coding
ENSG00000167549	1334.2	-3.5637	3.15476e-30	CORO6	protein_coding
ENSG00000065978	4578.54	2.35617	3.58884e-30	YBX1	protein_coding
ENSG00000213246	422.927	2.0174	3.73686e-30	SUPT4H1	protein_coding
ENSG00000177943	307.155	-2.84896	4.25535e-30	MAMDC4	protein_coding
ENSG00000172824	1340.92	-2.91797	5.12043e-30	CES4A	protein_coding
ENSG00000163479	915.166	1.60062	5.36027e-30	SSR2	protein_coding
ENSG00000205517	99.4171	-2.78064	5.4514e-30	RGL3	protein_coding
ENSG00000101938	715.421	1.82328	5.58175e-30	CHRDL1	protein_coding
ENSG00000180817	737.149	1.85995	5.72188e-30	PPA1	protein_coding
ENSG00000134996	330.325	1.79846	6.13673e-30	OSTF1	protein_coding
ENSG00000184117	1159.94	1.4755	6.40823e-30	NIPSNAP1	protein_coding
ENSG00000089220	8307.81	2.51867	6.67713e-30	PEBP1	protein_coding
ENSG00000198838	3777.59	-1.85138	6.87132e-30	RYR3	protein_coding
ENSG00000104341	557.864	2.08853	6.95571e-30	LAPTM4B	protein_coding
ENSG00000173545	483.743	1.50569	7.01309e-30	ZNF622	protein_coding
ENSG00000116209	811.429	1.6271	7.06375e-30	TMEM59	protein_coding
ENSG00000198089	893.187	-1.96209	7.15068e-30	SFI1	protein_coding
ENSG00000160323	537.302	-2.12458	7.8635e-30	ADAMTS13	protein_coding
ENSG00000135740	299.854	-1.79355	8.46562e-30	SLC9A5	protein_coding
ENSG00000151729	2372.15	2.02411	8.60068e-30	SLC25A4	protein_coding
ENSG00000158286	387.376	-3.42463	9.67399e-30	RNF207	protein_coding
ENSG00000168734	673.786	1.49179	9.7645e-30	PKIG	protein_coding
ENSG00000123191	593.141	-1.83295	9.90176e-30	ATP7B	protein_coding
ENSG00000169085	1470.96	1.25067	1.00706e-29	C8orf46	protein_coding
ENSG00000089818	1269.77	1.4387	1.01489e-29	NECAP1	protein_coding
ENSG00000146731	1011.33	1.40115	1.04141e-29	CCT6A	protein_coding
ENSG00000197958	1741.13	2.74741	1.06511e-29	RPL12	protein_coding
ENSG00000005486	1996.71	1.63865	1.12748e-29	RHBDD2	protein_coding
ENSG00000009307	4452.43	1.35631	1.18945e-29	CSDE1	protein_coding
ENSG00000113407	620.119	1.13067	1.19058e-29	TARS	protein_coding
ENSG00000163220	196.249	3.6509	1.20427e-29	S100A9	protein_coding
ENSG00000155959	410.231	1.84854	1.25736e-29	VBP1	protein_coding
ENSG00000057757	943.461	1.62879	1.30619e-29	PITHD1	protein_coding
ENSG00000179091	1545.25	2.16161	1.30928e-29	CYC1	protein_coding
ENSG00000121406	355.545	-1.3469	1.35838e-29	ZNF549	protein_coding
ENSG00000125870	227.198	1.72199	1.36545e-29	SNRPB2	protein_coding
ENSG00000127578	89.4451	-2.44415	1.42307e-29	WFIKKN1	protein_coding
ENSG00000135919	1332.07	1.41244	1.43873e-29	SERPINE2	protein_coding
ENSG00000100097	741.193	2.6141	1.47432e-29	LGALS1	protein_coding
ENSG00000268172	35.9626	-3.96098	1.53112e-29	AL590452.1	protein_coding
ENSG00000142534	7073.42	2.78647	1.56104e-29	RPS11	protein_coding
ENSG00000147604	2463.28	2.53777	1.63328e-29	RPL7	protein_coding
ENSG00000184313	125.408	-3.91516	1.6652e-29	MROH7	protein_coding
ENSG00000185432	1297.32	1.90149	1.66944e-29	METTL7A	protein_coding
ENSG00000047578	1044.4	-1.23198	1.6825e-29	KIAA0556	protein_coding
ENSG00000182512	301.871	2.03005	1.86821e-29	GLRX5	protein_coding
ENSG00000162105	3787.48	-1.71548	1.87313e-29	SHANK2	protein_coding
ENSG00000004779	421.186	2.39937	2.03977e-29	NDUFAB1	protein_coding
ENSG00000076928	1289.82	-2.09141	2.05683e-29	ARHGEF1	protein_coding
ENSG00000116017	192.139	-1.64773	2.09751e-29	ARID3A	protein_coding
ENSG00000154358	4844.46	-1.66859	2.1374e-29	OBSCN	protein_coding
ENSG00000163395	84.055	-3.32195	2.27569e-29	IGFN1	protein_coding
ENSG00000166913	4379.15	1.80332	2.41604e-29	YWHAB	protein_coding
ENSG00000166762	280.659	-3.67885	2.49927e-29	CATSPER2	protein_coding
ENSG00000226380	322.374	-3.77071	2.49927e-29	MIR29A	lncRNA
ENSG00000152583	18220.2	2.41803	2.55639e-29	SPARCL1	protein_coding
ENSG00000167992	148.077	-2.46938	2.74969e-29	VWCE	protein_coding
ENSG00000128524	873.265	2.40243	2.91534e-29	ATP6V1F	protein_coding
ENSG00000143158	412.905	1.91415	2.98151e-29	MPC2	protein_coding
ENSG00000150459	948.017	1.8994	3.05197e-29	SAP18	protein_coding
ENSG00000182983	295.643	-1.64637	3.08487e-29	ZNF662	protein_coding
ENSG00000149716	472.156	-2.41274	3.26692e-29	ORAOV1	protein_coding
ENSG00000120685	358.089	-1.53552	3.27887e-29	PROSER1	protein_coding
ENSG00000111639	315.14	2.35227	3.32846e-29	MRPL51	protein_coding
ENSG00000092199	2951.81	1.04094	3.50705e-29	HNRNPC	protein_coding
ENSG00000070831	1454.43	1.55331	3.56326e-29	CDC42	protein_coding
ENSG00000180113	90.9751	-3.59489	3.67884e-29	TDRD6	protein_coding
ENSG00000153904	2101.96	1.83683	3.74845e-29	DDAH1	protein_coding
ENSG00000188612	442.479	1.96875	3.79268e-29	SUMO2	protein_coding
ENSG00000100503	2186.16	-1.34568	4.11692e-29	NIN	protein_coding
ENSG00000107614	193.905	-1.86452	4.44399e-29	TRDMT1	protein_coding
ENSG00000270103	4739.86	-4.94692	4.78323e-29	RNU11	lncRNA
ENSG00000136160	974.873	2.03486	4.91336e-29	EDNRB	protein_coding
ENSG00000123349	1640.89	2.3715	5.30007e-29	PFDN5	protein_coding
ENSG00000188536	695.341	2.98273	5.40023e-29	HBA2	protein_coding
ENSG00000161203	5951.49	1.40526	6.21247e-29	AP2M1	protein_coding
ENSG00000133134	864.367	2.05432	6.32021e-29	BEX2	protein_coding
ENSG00000128564	1038.16	1.78003	6.86602e-29	VGF	protein_coding
ENSG00000197355	337.119	-2.4019	7.29429e-29	UAP1L1	protein_coding
ENSG00000213760	911.324	1.78551	7.38322e-29	ATP6V1G2	protein_coding
ENSG00000101444	856.798	1.47218	7.54238e-29	AHCY	protein_coding
ENSG00000112306	1839.13	3.03394	7.58533e-29	RPS12	protein_coding
ENSG00000112335	993.207	1.95075	7.94524e-29	SNX3	protein_coding
ENSG00000183778	198.573	-2.20427	8.23829e-29	B3GALT5	protein_coding
ENSG00000078668	848.948	1.26288	9.0491e-29	VDAC3	protein_coding
ENSG00000205959	120.043	-3.52708	9.26178e-29	RP11-689P11.2	lncRNA
ENSG00000114125	332.746	1.43074	9.29017e-29	RNF7	protein_coding
ENSG00000176463	728.295	-1.23789	9.89139e-29	SLCO3A1	protein_coding
ENSG00000127884	984.272	1.85622	1.17351e-28	ECHS1	protein_coding
ENSG00000167523	303.693	-1.46427	1.23138e-28	SPATA33	protein_coding
ENSG00000168002	466.519	1.78123	1.23138e-28	POLR2G	protein_coding
ENSG00000127837	1569.9	1.45023	1.26353e-28	AAMP	protein_coding
ENSG00000148834	237.786	1.85716	1.33158e-28	GSTO1	protein_coding
ENSG00000204084	574.272	-1.5906	1.34294e-28	INPP5B	protein_coding
ENSG00000136463	184.678	1.64631	1.38757e-28	TACO1	protein_coding
ENSG00000131100	2044.4	2.2223	1.53711e-28	ATP6V1E1	protein_coding
ENSG00000163682	3049.39	2.38695	1.66688e-28	RPL9	protein_coding
ENSG00000227374	31.5751	-3.47415	1.72102e-28	RP11-109A6.3	lncRNA
ENSG00000135506	2897.82	1.31387	1.82394e-28	OS9	protein_coding
ENSG00000005022	1133.04	2.42804	1.87011e-28	SLC25A5	protein_coding
ENSG00000138430	568.43	1.36466	1.99127e-28	OLA1	protein_coding
ENSG00000204946	565.108	-1.82876	2.02703e-28	ZNF783	protein_coding
ENSG00000187957	2891.4	1.87126	2.03053e-28	DNER	protein_coding
ENSG00000251322	4386.7	-1.59985	2.08325e-28	SHANK3	protein_coding
ENSG00000244694	216.345	-1.42167	2.10265e-28	PTCHD4	protein_coding
ENSG00000256436	71.407	-3.57783	2.1448e-28	TAS2R31	protein_coding
ENSG00000168970	488.171	-4.88093	2.24377e-28	JMJD7-PLA2G4B	protein_coding
ENSG00000269783	98.3012	-4.24423	2.27393e-28	GOLGA7B	protein_coding
ENSG00000181061	659.601	1.7622	2.33946e-28	HIGD1A	protein_coding
ENSG00000204406	1215.89	-1.48736	2.35937e-28	MBD5	protein_coding
ENSG00000144535	875.631	-1.41689	2.38972e-28	DIS3L2	protein_coding
ENSG00000198695	581.315	-4.44545	2.48562e-28	MT-ND6	protein_coding
ENSG00000125868	1190.81	1.91764	2.4908e-28	DSTN	protein_coding
ENSG00000125869	506.941	1.78544	2.72767e-28	LAMP5	protein_coding
ENSG00000164106	432.466	2.49115	2.85846e-28	SCRG1	protein_coding
ENSG00000187601	1052.14	2.29965	3.16687e-28	MAGEH1	protein_coding
ENSG00000105223	5385.29	1.61198	3.52221e-28	PLD3	protein_coding
ENSG00000225828	119.377	-2.88913	3.61906e-28	FAM229A	protein_coding
ENSG00000143515	1370.66	-1.28873	3.64535e-28	ATP8B2	protein_coding
ENSG00000128833	277.897	-2.18586	3.88488e-28	MYO5C	protein_coding
ENSG00000183011	534.067	2.47912	3.89715e-28	LSMD1	protein_coding
ENSG00000185189	2435.32	-1.80529	3.95202e-28	NRBP2	protein_coding
ENSG00000168274	2221.59	2.49009	4.04787e-28	HIST1H2AE	protein_coding
ENSG00000164663	654.58	-2.13723	4.12503e-28	USP49	protein_coding
ENSG00000109501	1378.19	1.6537	4.30288e-28	WFS1	protein_coding
ENSG00000171790	54.7002	-3.65013	4.30288e-28	SLFNL1	protein_coding
ENSG00000158805	1041.12	-2.08474	4.57532e-28	ZNF276	protein_coding
ENSG00000188971	633.426	-1.73789	4.57532e-28	RP11-427H3.3	lncRNA
ENSG00000139684	549.961	1.72245	4.62313e-28	ESD	protein_coding
ENSG00000180182	674.369	-1.21491	4.68744e-28	MED14	protein_coding
ENSG00000061794	376.814	1.96386	4.82445e-28	MRPS35	protein_coding
ENSG00000170074	154.654	-2.98692	5.16681e-28	FAM153A	protein_coding
ENSG00000009413	1927.17	-1.28046	5.2068e-28	REV3L	protein_coding
ENSG00000104408	884.243	1.77243	5.23714e-28	EIF3E	protein_coding
ENSG00000114626	866.954	-1.97078	5.2885e-28	ABTB1	protein_coding
ENSG00000077616	223.207	-2.44525	5.65665e-28	NAALAD2	protein_coding
ENSG00000009950	348.995	-2.64654	5.87082e-28	MLXIPL	protein_coding
ENSG00000178741	321.477	1.74508	6.06868e-28	COX5A	protein_coding
ENSG00000243789	48.5727	-4.80508	6.21833e-28	JMJD7	protein_coding
ENSG00000212124	51.3416	-4.35805	6.23911e-28	TAS2R19	protein_coding
ENSG00000232117	28.2487	-4.10777	6.89513e-28	LINC00384	lncRNA
ENSG00000172336	397.468	2.65159	7.15701e-28	POP7	protein_coding
ENSG00000162517	874.39	1.54178	7.30318e-28	PEF1	protein_coding
ENSG00000175416	1210.26	1.91071	7.43364e-28	CLTB	protein_coding
ENSG00000256045	22.3473	-6.58805	7.48142e-28	MTRNR2L10	protein_coding
ENSG00000163885	102.318	-2.34884	8.5648e-28	CCDC37	protein_coding
ENSG00000211450	429.125	1.59578	9.12359e-28	C11orf31	protein_coding
ENSG00000004478	1513.35	1.37451	9.28632e-28	FKBP4	protein_coding
ENSG00000272690	44.377	-2.60733	9.41153e-28	RP11-803B1.8	lncRNA
ENSG00000120053	1761.52	1.93476	9.88688e-28	GOT1	protein_coding
ENSG00000164587	5069.31	2.56205	1.01327e-27	RPS14	protein_coding
ENSG00000135976	1286.14	-2.95088	1.01656e-27	ANKRD36	protein_coding
ENSG00000215440	273.125	-3.22695	1.02186e-27	NPEPL1	protein_coding
ENSG00000056558	433.912	-1.87351	1.02543e-27	TRAF1	protein_coding
ENSG00000248487	309.787	1.68134	1.02543e-27	ABHD14A	protein_coding
ENSG00000162461	77.3164	-2.56749	1.0415e-27	SLC25A34	protein_coding
ENSG00000123358	750.164	-1.98867	1.04279e-27	NR4A1	protein_coding
ENSG00000243452	316.094	-1.88725	1.04303e-27	NBPF15	protein_coding
ENSG00000167136	271.704	2.06973	1.06875e-27	ENDOG	protein_coding
ENSG00000127184	1260	2.92663	1.07943e-27	COX7C	protein_coding
ENSG00000156467	1037.51	1.86438	1.14959e-27	UQCRB	protein_coding
ENSG00000164292	2155.78	1.36896	1.16847e-27	RHOBTB3	protein_coding
ENSG00000163536	1732.65	1.69858	1.19417e-27	SERPINI1	protein_coding
ENSG00000198563	1124.21	-2.63951	1.26728e-27	DDX39B	protein_coding
ENSG00000142449	1499.89	-2.20019	1.26775e-27	FBN3	protein_coding
ENSG00000236760	48.0465	-3.75746	1.28769e-27	AC019118.3	lncRNA
ENSG00000183397	85.0257	-2.88385	1.31082e-27	C19orf71	protein_coding
ENSG00000115241	914.099	1.33248	1.41392e-27	PPM1G	protein_coding
ENSG00000184925	69.6858	-3.22259	1.45671e-27	LCN12	protein_coding
ENSG00000100068	146.547	-2.41949	1.48554e-27	LRP5L	protein_coding
ENSG00000164919	599.99	2.36371	1.49646e-27	COX6C	protein_coding
ENSG00000090266	560.289	1.97771	1.55453e-27	NDUFB2	protein_coding
ENSG00000244038	1286.18	1.73226	1.56873e-27	DDOST	protein_coding
ENSG00000164733	4984.89	1.55898	1.59537e-27	CTSB	protein_coding
ENSG00000198755	2722.73	2.02381	1.81578e-27	RPL10A	protein_coding
ENSG00000118680	781.847	2.51094	1.90628e-27	MYL12B	protein_coding
ENSG00000198920	605.211	-1.36615	1.91438e-27	KIAA0753	protein_coding
ENSG00000126947	494.329	1.27787	1.94124e-27	ARMCX1	protein_coding
ENSG00000168614	157.528	-1.80439	1.98013e-27	NBPF9	protein_coding
ENSG00000116161	583.801	1.98415	2.09107e-27	CACYBP	protein_coding
ENSG00000177595	442.758	-2.80903	2.28522e-27	PIDD	protein_coding
ENSG00000138801	1230.71	1.32649	2.31553e-27	PAPSS1	protein_coding
ENSG00000079134	386.803	-2.07533	2.42998e-27	THOC1	protein_coding
ENSG00000258066	23.4014	-4.58655	2.42998e-27	RP11-781A6.1	lncRNA
ENSG00000145912	579.622	2.55777	2.62506e-27	NHP2	protein_coding
ENSG00000269343	138.361	-2.62375	2.67864e-27	ZNF587B	protein_coding
ENSG00000175550	791.886	2.04299	2.95369e-27	DRAP1	protein_coding
ENSG00000177192	283.734	-1.68083	3.06221e-27	PUS1	protein_coding
ENSG00000169976	553.906	2.55489	3.1262e-27	SF3B5	protein_coding
ENSG00000132793	162.538	-2.16445	3.15481e-27	LPIN3	protein_coding
ENSG00000142864	1378.15	1.33527	3.19012e-27	SERBP1	protein_coding
ENSG00000114857	2161.43	-2.33039	3.33446e-27	NKTR	protein_coding
ENSG00000159377	1334.67	1.85187	3.4879e-27	PSMB4	protein_coding
ENSG00000141030	428.885	1.21741	3.83925e-27	COPS3	protein_coding
ENSG00000079215	9297.7	1.83996	4.38235e-27	SLC1A3	protein_coding
ENSG00000164068	1316.95	-1.16622	4.77398e-27	RNF123	protein_coding
ENSG00000136888	630.139	1.9693	4.92009e-27	ATP6V1G1	protein_coding
ENSG00000229569	21.4001	-6.31265	5.16297e-27	RP11-481G8.2	lncRNA
ENSG00000161960	118.059	-3.7672	5.24652e-27	EIF4A1	protein_coding
ENSG00000172586	227.959	1.78996	5.62364e-27	CHCHD1	protein_coding
ENSG00000237438	125.022	-2.05428	5.74573e-27	CECR7	lncRNA
ENSG00000099341	1592.5	2.51984	5.76038e-27	PSMD8	protein_coding
ENSG00000158321	3496.08	-1.98451	5.78587e-27	AUTS2	protein_coding
ENSG00000131171	444.123	1.70938	5.82497e-27	SH3BGRL	protein_coding
ENSG00000160867	93.544	-2.7465	5.82497e-27	FGFR4	protein_coding
ENSG00000204308	539.381	2.07884	6.01707e-27	RNF5	protein_coding
ENSG00000130158	568.889	-2.20931	6.39178e-27	DOCK6	protein_coding
ENSG00000115738	909.183	1.30808	6.43599e-27	ID2	protein_coding
ENSG00000188559	1842.56	-1.57541	6.446e-27	RALGAPA2	protein_coding
ENSG00000117448	515.659	1.3115	7.70716e-27	AKR1A1	protein_coding
ENSG00000179271	389.417	2.2412	8.43327e-27	GADD45GIP1	protein_coding
ENSG00000120071	2171.61	-1.44481	8.58925e-27	KANSL1	protein_coding
ENSG00000115828	158.969	2.07701	9.13012e-27	QPCT	protein_coding
ENSG00000143013	3305.52	1.28858	1.03993e-26	LMO4	protein_coding
ENSG00000132541	268.923	2.67557	1.09858e-26	HRSP12	protein_coding
ENSG00000172830	269.652	-1.40929	1.17823e-26	SSH3	protein_coding
ENSG00000089009	2840.37	2.21257	1.19987e-26	RPL6	protein_coding
ENSG00000137731	53.7814	-4.36481	1.20242e-26	FXYD2	protein_coding
ENSG00000164885	734.237	1.67643	1.23041e-26	CDK5	protein_coding
ENSG00000068650	1452.15	-1.13813	1.39765e-26	ATP11A	protein_coding
ENSG00000175309	758.425	-2.33599	1.41673e-26	PHYKPL	protein_coding
ENSG00000104671	210.462	1.72945	1.45059e-26	DCTN6	protein_coding
ENSG00000131116	1213.23	2.34406	1.48463e-26	ZNF428	protein_coding
ENSG00000171163	696.189	-2.56678	1.54473e-26	ZNF692	protein_coding
ENSG00000204677	154.512	-2.86312	1.60415e-26	FAM153C	protein_coding
ENSG00000269998	44.4589	-3.31855	1.61417e-26	RP11-272L13.3	lncRNA
ENSG00000131503	60.3438	-2.92581	1.68029e-26	ANKHD1	protein_coding
ENSG00000118495	400.674	-2.5657	1.73438e-26	PLAGL1	protein_coding
ENSG00000148248	979.182	1.02179	1.74476e-26	SURF4	protein_coding
ENSG00000042493	251.048	2.44074	1.78101e-26	CAPG	protein_coding
ENSG00000171863	1666.3	2.35364	1.84286e-26	RPS7	protein_coding
ENSG00000182103	542.852	1.84335	1.84286e-26	FAM181B	protein_coding
ENSG00000135502	187.5	-4.08445	1.85244e-26	SLC26A10	protein_coding
ENSG00000241489	57.4155	-3.8585	1.93819e-26	IDS	protein_coding
ENSG00000140400	2141.65	-1.9046	2.04549e-26	MAN2C1	protein_coding
ENSG00000168646	524.098	-1.26928	2.11952e-26	AXIN2	protein_coding
ENSG00000139631	756.328	-2.49151	2.19856e-26	CSAD	protein_coding
ENSG00000161692	361.009	-2.41987	2.36135e-26	DBF4B	protein_coding
ENSG00000172757	6337.55	2.22237	2.50966e-26	CFL1	protein_coding
ENSG00000182636	1262.43	2.46306	2.54037e-26	NDN	protein_coding
ENSG00000253767	197.936	-2.7931	2.61734e-26	PCDHGA8	protein_coding
ENSG00000134308	2857.84	1.72549	2.64494e-26	YWHAQ	protein_coding
ENSG00000112305	788.264	1.10453	2.80315e-26	SMAP1	protein_coding
ENSG00000123411	445.42	-1.88803	2.88575e-26	IKZF4	protein_coding
ENSG00000183283	987.273	1.57163	2.88575e-26	DAZAP2	protein_coding
ENSG00000133169	1582.91	2.4433	3.02428e-26	BEX1	protein_coding
ENSG00000168461	1079.48	1.63078	3.24011e-26	RAB31	protein_coding
ENSG00000100664	2323.26	1.14105	3.25678e-26	EIF5	protein_coding
ENSG00000162572	385.456	-2.73668	3.37996e-26	SCNN1D	protein_coding
ENSG00000108292	3407.05	-1.21582	3.49174e-26	MLLT6	protein_coding
ENSG00000228434	54.6787	-4.56839	3.55166e-26	AC004951.6	lncRNA
ENSG00000162650	405.844	-2.15246	3.67675e-26	ATXN7L2	protein_coding
ENSG00000100604	3101.75	1.93252	4.24162e-26	CHGA	protein_coding
ENSG00000168036	5236.09	1.32098	4.31775e-26	CTNNB1	protein_coding
ENSG00000196531	3426.28	2.0627	4.39459e-26	NACA	protein_coding
ENSG00000239779	135.285	-2.42602	4.53468e-26	WBP1	protein_coding
ENSG00000161681	3569.98	-2.08817	4.66081e-26	SHANK1	protein_coding
ENSG00000166261	308.348	-1.36006	4.68613e-26	ZNF202	protein_coding
ENSG00000183978	698.195	2.64632	4.73564e-26	COA3	protein_coding
ENSG00000076344	1654.44	-2.71656	4.76108e-26	RGS11	protein_coding
ENSG00000103266	1878.37	1.54478	4.76877e-26	STUB1	protein_coding
ENSG00000256222	19.3969	-6.38309	4.86265e-26	MTRNR2L3	protein_coding
ENSG00000166794	1345.93	2.53242	5.09466e-26	PPIB	protein_coding
ENSG00000266173	163.779	-2.76785	5.30059e-26	STRADA	protein_coding
ENSG00000148120	928.498	-2.16366	5.33321e-26	C9orf3	protein_coding
ENSG00000034713	946.733	1.62857	5.35436e-26	GABARAPL2	protein_coding
ENSG00000134285	428.68	-1.94425	5.91152e-26	FKBP11	protein_coding
ENSG00000135835	457.825	-1.53321	6.17262e-26	KIAA1614	protein_coding
ENSG00000057608	1609.59	1.55747	6.49974e-26	GDI2	protein_coding
ENSG00000108669	1806.14	-1.37863	6.56767e-26	CYTH1	protein_coding
ENSG00000269375	29.0917	-5.53148	6.62245e-26	AL117190.3	protein_coding
ENSG00000137038	299.034	1.46473	6.80371e-26	TMEM261	protein_coding
ENSG00000112110	484.381	2.29003	6.86368e-26	MRPL18	protein_coding
ENSG00000117118	436.917	1.493	7.10267e-26	SDHB	protein_coding
ENSG00000068724	689.053	-1.75888	7.89552e-26	TTC7A	protein_coding
ENSG00000063177	5858.28	2.40923	8.43197e-26	RPL18	protein_coding
ENSG00000109927	340.581	-1.63608	8.56636e-26	TECTA	protein_coding
ENSG00000137154	5609.88	2.3256	9.25499e-26	RPS6	protein_coding
ENSG00000248592	21.0443	-4.38955	9.47439e-26	TMEM110-MUSTN1	protein_coding
ENSG00000156508	18263	2.37788	9.50267e-26	EEF1A1	protein_coding
ENSG00000146067	1494.2	-1.47718	9.70199e-26	FAM193B	protein_coding
ENSG00000121769	408.614	2.29179	1.00913e-25	FABP3	protein_coding
ENSG00000186275	265.231	-2.12247	1.02195e-25	NBPF12	protein_coding
ENSG00000147912	189.17	-1.31266	1.02613e-25	FBXO10	protein_coding
ENSG00000142675	111.873	-2.90698	1.08449e-25	CNKSR1	protein_coding
ENSG00000225190	851.192	-1.46783	1.12074e-25	PLEKHM1	protein_coding
ENSG00000167468	1620.17	1.72908	1.14413e-25	GPX4	protein_coding
ENSG00000134333	1596.2	1.77042	1.15203e-25	LDHA	protein_coding
ENSG00000204149	128.649	-2.43269	1.20818e-25	AGAP6	protein_coding
ENSG00000184270	252.906	2.52988	1.24525e-25	HIST2H2AB	protein_coding
ENSG00000111678	1008.45	2.11984	1.30425e-25	C12orf57	protein_coding
ENSG00000161996	563.734	-2.5894	1.30942e-25	WDR90	protein_coding
ENSG00000079277	561.78	-1.73614	1.3846e-25	MKNK1	protein_coding
ENSG00000165943	2507.41	2.23691	1.40353e-25	MOAP1	protein_coding
ENSG00000149806	1310.67	2.70379	1.41151e-25	FAU	protein_coding
ENSG00000134001	525.042	1.42141	1.42845e-25	EIF2S1	protein_coding
ENSG00000101365	1109.1	1.78574	1.49039e-25	IDH3B	protein_coding
ENSG00000080823	681.771	-2.36005	1.58928e-25	MOK	protein_coding
ENSG00000076003	418.315	1.43062	1.5921e-25	MCM6	protein_coding
ENSG00000096401	871.499	1.09856	1.5921e-25	CDC5L	protein_coding
ENSG00000151067	2521.64	-1.71069	1.6486e-25	CACNA1C	protein_coding
ENSG00000205978	1356.37	-1.66475	1.71201e-25	NYNRIN	protein_coding
ENSG00000111911	728.589	1.52653	1.74075e-25	HINT3	protein_coding
ENSG00000167986	4887.95	1.29309	1.76583e-25	DDB1	protein_coding
ENSG00000135744	2263.19	2.08355	1.87672e-25	AGT	protein_coding
ENSG00000187609	696.912	-2.19834	1.87705e-25	EXD3	protein_coding
ENSG00000135052	2206.47	1.5886	1.9116e-25	GOLM1	protein_coding
ENSG00000088053	29.3209	-3.29975	1.9357e-25	GP6	protein_coding
ENSG00000198356	640.812	2.25735	2.00411e-25	ASNA1	protein_coding
ENSG00000119638	1000.96	-1.51482	2.06974e-25	NEK9	protein_coding
ENSG00000101911	273.943	2.04234	2.07569e-25	PRPS2	protein_coding
ENSG00000100197	41.261	-4.01941	2.16948e-25	CYP2D6	protein_coding
ENSG00000125835	432.328	1.63369	2.17124e-25	SNRPB	protein_coding
ENSG00000119711	1546.63	1.73902	2.26756e-25	ALDH6A1	protein_coding
ENSG00000100216	587.669	2.27051	2.3587e-25	TOMM22	protein_coding
ENSG00000047249	1305.65	1.5618	2.38551e-25	ATP6V1H	protein_coding
ENSG00000188735	766.469	-1.44479	2.46797e-25	TMEM120B	protein_coding
ENSG00000175203	2361.27	1.42739	2.53435e-25	DCTN2	protein_coding
ENSG00000261770	115.395	-3.68376	2.58394e-25	CTC-459F4.1	lncRNA
ENSG00000108773	1874.22	-1.73061	2.65561e-25	KAT2A	protein_coding
ENSG00000136810	604.335	2.37593	2.78068e-25	TXN	protein_coding
ENSG00000074755	3317.51	-1.29536	2.80712e-25	ZZEF1	protein_coding
ENSG00000254470	247.706	-1.49923	2.80835e-25	AP5B1	protein_coding
ENSG00000174917	335.306	1.77534	2.99808e-25	C19orf70	protein_coding
ENSG00000187446	1174.37	1.65282	3.06298e-25	CHP1	protein_coding
ENSG00000104517	3682.39	-1.13344	3.16494e-25	UBR5	protein_coding
ENSG00000165959	1385.33	-1.81499	3.29975e-25	CLMN	protein_coding
ENSG00000100129	2755.44	1.92572	3.30605e-25	EIF3L	protein_coding
ENSG00000157106	4623.1	-1.25997	3.3795e-25	SMG1	protein_coding
ENSG00000103769	1049.3	1.53799	3.42204e-25	RAB11A	protein_coding
ENSG00000150316	352.902	1.66213	3.43175e-25	CWC15	protein_coding
ENSG00000133460	513.135	-1.77246	3.44439e-25	SLC2A11	protein_coding
ENSG00000224934	48.6299	-3.17133	3.56023e-25	RP11-441O15.3	lncRNA
ENSG00000086504	649.172	1.7384	3.56797e-25	MRPL28	protein_coding
ENSG00000106617	550.185	-1.60958	3.59377e-25	PRKAG2	protein_coding
ENSG00000198034	5756.68	2.3144	3.65288e-25	RPS4X	protein_coding
ENSG00000197914	328.877	3.0613	3.67149e-25	HIST1H4K	protein_coding
ENSG00000132313	496.812	1.72725	3.68704e-25	MRPL35	protein_coding
ENSG00000144713	4158.93	2.97503	3.69766e-25	RPL32	protein_coding
ENSG00000166595	566.048	1.83887	3.94104e-25	FAM96B	protein_coding
ENSG00000053747	262.953	-1.91161	3.9577e-25	LAMA3	protein_coding
ENSG00000124733	535.38	2.12512	4.07278e-25	MEA1	protein_coding
ENSG00000253864	97.0718	-4.1096	4.07278e-25	AC131025.8	lncRNA
ENSG00000157212	318.379	-1.31875	4.19428e-25	PAXIP1	protein_coding
ENSG00000171222	373.184	2.39896	4.44076e-25	SCAND1	protein_coding
ENSG00000135905	1346.56	-1.27783	4.55384e-25	DOCK10	protein_coding
ENSG00000173372	625.213	3.35557	4.56031e-25	C1QA	protein_coding
ENSG00000197238	485.897	3.23813	4.65836e-25	HIST1H4J	protein_coding
ENSG00000258839	124.094	-3.14329	4.86212e-25	MC1R	protein_coding
ENSG00000203872	99.074	-3.35822	5.06876e-25	C6orf163	protein_coding
ENSG00000198888	18748.3	-3.84342	5.19371e-25	MT-ND1	protein_coding
ENSG00000114933	1218.91	-1.20082	5.49979e-25	INO80D	protein_coding
ENSG00000137221	808.788	-1.93151	6.25466e-25	TJAP1	protein_coding
ENSG00000164924	4530.8	1.52799	6.27638e-25	YWHAZ	protein_coding
ENSG00000256064	27.8906	-5.1005	6.31454e-25	RP11-117L5.4	lncRNA
ENSG00000225783	13384.8	-3.69026	6.41093e-25	MIAT	lncRNA
ENSG00000075239	484.4	1.41889	6.4698e-25	ACAT1	protein_coding
ENSG00000271789	30.0711	-3.46459	6.64649e-25	RP5-1112D6.7	lncRNA
ENSG00000114812	353.451	-1.3708	6.76906e-25	VIPR1	protein_coding
ENSG00000174444	6521.78	2.20995	6.77737e-25	RPL4	protein_coding
ENSG00000087302	292.252	1.78972	7.0104e-25	C14orf166	protein_coding
ENSG00000196355	102.697	-3.59153	7.10507e-25	AC021860.1	protein_coding
ENSG00000135723	176.068	-1.56976	7.32981e-25	FHOD1	protein_coding
ENSG00000143190	1478.17	-1.60522	7.35102e-25	POU2F1	protein_coding
ENSG00000093010	1321.09	1.37726	7.60644e-25	COMT	protein_coding
ENSG00000171680	1939.95	-1.55625	7.83513e-25	PLEKHG5	protein_coding
ENSG00000163933	393.857	-1.05995	8.06886e-25	RFT1	protein_coding
ENSG00000149451	284.513	-3.01333	8.28119e-25	ADAM33	protein_coding
ENSG00000128536	353.325	-1.85751	8.45247e-25	CDHR3	protein_coding
ENSG00000160298	162.389	-1.97419	8.56614e-25	C21orf58	protein_coding
ENSG00000122406	2360.26	1.782	8.68773e-25	RPL5	protein_coding
ENSG00000125901	616.747	1.49618	8.84361e-25	MRPS26	protein_coding
ENSG00000204568	532.118	2.1993	9.2063e-25	MRPS18B	protein_coding
ENSG00000229117	723.653	2.35851	9.31329e-25	RPL41	protein_coding
ENSG00000164877	1040.96	-2.88129	9.81753e-25	MICALL2	protein_coding
ENSG00000114850	709.492	1.32055	1.00504e-24	SSR3	protein_coding
ENSG00000083720	1406.19	1.43937	1.02179e-24	OXCT1	protein_coding
ENSG00000272871	26.7921	-3.30407	1.03573e-24	RP11-408A13.4	lncRNA
ENSG00000100612	390.453	2.01606	1.03874e-24	DHRS7	protein_coding
ENSG00000231496	58.87	-5.14751	1.085e-24	RP1-251M9.2	lncRNA
ENSG00000136628	1674.99	1.12584	1.14255e-24	EPRS	protein_coding
ENSG00000172020	4937.58	1.89444	1.14255e-24	GAP43	protein_coding
ENSG00000110455	292.913	-3.10009	1.1621e-24	ACCS	protein_coding
ENSG00000168763	669.677	-1.36673	1.19623e-24	CNNM3	protein_coding
ENSG00000261326	148.35	-3.44417	1.19666e-24	RP5-1057J7.6	lncRNA
ENSG00000110711	736.718	2.07333	1.20447e-24	AIP	protein_coding
ENSG00000221978	2702.08	-2.31718	1.21255e-24	CCNL2	protein_coding
ENSG00000120885	30962.1	2.0594	1.22373e-24	CLU	protein_coding
ENSG00000102003	9127.94	1.90554	1.25822e-24	SYP	protein_coding
ENSG00000101210	9524.56	1.65943	1.30786e-24	EEF1A2	protein_coding
ENSG00000100429	73.0729	-3.90432	1.35447e-24	HDAC10	protein_coding
ENSG00000188186	767.764	2.07618	1.35447e-24	LAMTOR4	protein_coding
ENSG00000126709	548.443	2.92041	1.40386e-24	IFI6	protein_coding
ENSG00000156398	185.148	-2.61444	1.44552e-24	SFXN2	protein_coding
ENSG00000148303	5158.72	2.09676	1.4893e-24	RPL7A	protein_coding
ENSG00000154473	805.511	1.35128	1.50219e-24	BUB3	protein_coding
ENSG00000109519	360.107	1.6666	1.7014e-24	GRPEL1	protein_coding
ENSG00000116127	2468.1	-0.97126	1.77264e-24	ALMS1	protein_coding
ENSG00000139718	1399.38	-2.19155	1.77264e-24	SETD1B	protein_coding
ENSG00000187792	416.052	-1.66165	1.82318e-24	ZNF70	protein_coding
ENSG00000163482	692.01	-2.43354	1.88206e-24	STK36	protein_coding
ENSG00000176293	565.469	-1.75677	1.91745e-24	ZNF135	protein_coding
ENSG00000127022	4588.7	1.81873	1.92915e-24	CANX	protein_coding
ENSG00000114023	339.71	1.79293	1.93196e-24	FAM162A	protein_coding
ENSG00000119673	173.712	2.32926	1.93418e-24	ACOT2	protein_coding
ENSG00000100138	1093.1	1.96716	1.957e-24	NHP2L1	protein_coding
ENSG00000251615	143.23	-1.52396	1.98389e-24	RP11-774O3.3	lncRNA
ENSG00000131779	287.415	1.15973	2.0753e-24	PEX11B	protein_coding
ENSG00000184831	242.217	1.94085	2.20372e-24	APOO	protein_coding
ENSG00000176593	487.585	-1.87985	2.28965e-24	CTD-2368P22.1	protein_coding
ENSG00000196976	193.088	2.91958	2.56976e-24	LAGE3	protein_coding
ENSG00000142102	222.573	-2.39072	2.57421e-24	ATHL1	protein_coding
ENSG00000147123	799.75	2.59244	2.62131e-24	NDUFB11	protein_coding
ENSG00000012124	629.706	-2.99347	2.62317e-24	CD22	protein_coding
ENSG00000083845	4756.42	2.35071	2.62894e-24	RPS5	protein_coding
ENSG00000189350	137.432	-2.5425	2.84152e-24	FAM179A	protein_coding
ENSG00000273230	190.475	-1.9315	2.84926e-24	RP11-1246C19.1	lncRNA
ENSG00000123131	205.318	2.92962	2.86764e-24	PRDX4	protein_coding
ENSG00000162390	624.191	-2.47595	2.93216e-24	ACOT11	protein_coding
ENSG00000267127	76.8567	-2.39283	2.99418e-24	RP11-795F19.5	protein_coding
ENSG00000130489	144.542	2.15581	3.00303e-24	SCO2	protein_coding
ENSG00000170160	175.677	-3.25206	3.1901e-24	CCDC144A	protein_coding
ENSG00000183617	238.286	2.47982	3.29576e-24	MRPL54	protein_coding
ENSG00000092871	422.515	-1.18794	3.33273e-24	RFFL	protein_coding
ENSG00000047346	582.195	-1.44811	3.36571e-24	FAM214A	protein_coding
ENSG00000103326	797.35	-1.69308	3.51087e-24	CAPN15	protein_coding
ENSG00000126088	676.084	1.80451	3.51129e-24	UROD	protein_coding
ENSG00000187990	544.122	1.63378	3.64246e-24	HIST1H2BG	protein_coding
ENSG00000125445	467.194	1.45958	3.79255e-24	MRPS7	protein_coding
ENSG00000203778	329.181	1.81042	3.79637e-24	FAM229B	protein_coding
ENSG00000177889	830.907	1.39677	3.91371e-24	UBE2N	protein_coding
ENSG00000145198	848.796	-2.2036	3.93993e-24	VWA5B2	protein_coding
ENSG00000119471	405.365	1.72348	4.13143e-24	HSDL2	protein_coding
ENSG00000127124	2242.27	-2.13713	4.16742e-24	HIVEP3	protein_coding
ENSG00000231252	92.0001	-2.52136	4.16742e-24	RP11-436K8.1	lncRNA
ENSG00000099904	1014.78	-1.46179	4.3359e-24	ZDHHC8	protein_coding
ENSG00000147383	248.247	1.65013	4.54796e-24	NSDHL	protein_coding
ENSG00000198429	178.622	-1.59104	4.65755e-24	ZNF69	protein_coding
ENSG00000197956	327.783	2.56121	4.66265e-24	S100A6	protein_coding
ENSG00000141391	121.308	-1.75437	4.78571e-24	SLMO1	protein_coding
ENSG00000122965	1010.24	-1.24648	5.26015e-24	RBM19	protein_coding
ENSG00000146021	941.9	-1.53693	5.46075e-24	KLHL3	protein_coding
ENSG00000176171	771.065	1.65304	5.8205e-24	BNIP3	protein_coding
ENSG00000110442	423.917	1.655	6.10373e-24	COMMD9	protein_coding
ENSG00000138663	388.995	1.45274	6.20655e-24	COPS4	protein_coding
ENSG00000159461	2525.47	1.3665	6.41816e-24	AMFR	protein_coding
ENSG00000160055	377.915	-2.25448	6.44693e-24	TMEM234	protein_coding
ENSG00000170485	733.606	-1.66044	6.46332e-24	NPAS2	protein_coding
ENSG00000160117	62.7051	-2.61562	7.82955e-24	ANKLE1	protein_coding
ENSG00000243696	84.1828	-4.28046	8.03532e-24	RP5-966M1.6	protein_coding
ENSG00000171314	340.473	1.85662	8.06555e-24	PGAM1	protein_coding
ENSG00000226472	16.2789	-4.98754	8.27028e-24	RP11-551L14.4	lncRNA
ENSG00000172890	1061.3	-1.86184	8.6526e-24	NADSYN1	protein_coding
ENSG00000143434	1242.77	-1.50651	8.67649e-24	SEMA6C	protein_coding
ENSG00000111452	270.621	-1.51286	9.15189e-24	GPR133	protein_coding
ENSG00000167978	13527.1	-1.78446	9.21084e-24	SRRM2	protein_coding
ENSG00000185386	1122.06	-1.05624	9.30469e-24	MAPK11	protein_coding
ENSG00000185721	526.396	1.54176	9.65965e-24	DRG1	protein_coding
ENSG00000133142	864.498	1.44223	1.00389e-23	TCEAL4	protein_coding
ENSG00000118181	1503.48	2.33547	1.00425e-23	RPS25	protein_coding
ENSG00000164078	41.168	-3.40934	1.02149e-23	MST1R	protein_coding
ENSG00000167283	746.434	2.48289	1.03655e-23	ATP5L	protein_coding
ENSG00000257315	343.216	-1.85494	1.03667e-23	ZBED6	protein_coding
ENSG00000117748	407.517	1.85872	1.06644e-23	RPA2	protein_coding
ENSG00000187837	3116.55	2.4232	1.07972e-23	HIST1H1C	protein_coding
ENSG00000130520	743.99	2.08199	1.13394e-23	LSM4	protein_coding
ENSG00000142541	6227.79	2.47022	1.14585e-23	RPL13A	protein_coding
ENSG00000112079	393.237	-1.62145	1.15438e-23	STK38	protein_coding
ENSG00000198556	259.488	-2.17932	1.16901e-23	ZNF789	protein_coding
ENSG00000072042	684.797	1.30778	1.1728e-23	RDH11	protein_coding
ENSG00000186310	2003.03	2.07213	1.20036e-23	NAP1L3	protein_coding
ENSG00000143575	618.324	1.85684	1.26613e-23	HAX1	protein_coding
ENSG00000197697	289.881	2.31993	1.29543e-23	HIST1H2BE	protein_coding
ENSG00000270069	50.0855	-3.64859	1.34125e-23	RP6-99M1.2	lncRNA
ENSG00000169231	416.349	-2.38004	1.34576e-23	THBS3	protein_coding
ENSG00000262155	131.119	-2.40753	1.42032e-23	RP11-266L9.5	lncRNA
ENSG00000131480	67.3926	-2.1123	1.44501e-23	AOC2	protein_coding
ENSG00000206503	1691.22	2.0832	1.51349e-23	HLA-A	protein_coding
ENSG00000169895	548.692	1.22526	1.62254e-23	SYAP1	protein_coding
ENSG00000181163	1117.56	1.71496	1.65842e-23	NPM1	protein_coding
ENSG00000126870	934.059	-1.92657	1.74555e-23	WDR60	protein_coding
ENSG00000067365	322.715	-1.78385	1.7891e-23	METTL22	protein_coding
ENSG00000143549	2161.69	1.25251	1.81267e-23	TPM3	protein_coding
ENSG00000106305	203.999	1.76088	2.00254e-23	AIMP2	protein_coding
ENSG00000196458	572.896	-1.32197	2.0888e-23	ZNF605	protein_coding
ENSG00000147050	649.32	-1.08621	2.20668e-23	KDM6A	protein_coding
ENSG00000214029	153.122	-1.97118	2.21233e-23	ZNF891	protein_coding
ENSG00000109063	88.1786	-2.13176	2.22512e-23	MYH3	protein_coding
ENSG00000172428	420.861	2.23069	2.23204e-23	MYEOV2	protein_coding
ENSG00000092010	394.078	1.86156	2.34246e-23	PSME1	protein_coding
ENSG00000035681	393.202	-1.50121	2.35038e-23	NSMAF	protein_coding
ENSG00000174501	1540.21	-2.37629	2.43085e-23	ANKRD36C	protein_coding
ENSG00000188994	2556.76	-1.17966	2.44451e-23	ZNF292	protein_coding
ENSG00000160767	439.585	-1.83152	2.67969e-23	FAM189B	protein_coding
ENSG00000079739	565.062	1.53454	2.8555e-23	PGM1	protein_coding
ENSG00000256973	37.8084	-4.03664	2.97923e-23	RP11-359J14.2	lncRNA
ENSG00000144834	2753.87	1.96311	2.99919e-23	TAGLN3	protein_coding
ENSG00000119318	1284.81	1.22337	3.10317e-23	RAD23B	protein_coding
ENSG00000132254	922.54	1.04167	3.12572e-23	ARFIP2	protein_coding
ENSG00000088876	232.891	-1.32784	3.13239e-23	ZNF343	protein_coding
ENSG00000111229	415.777	1.64403	3.1611e-23	ARPC3	protein_coding
ENSG00000023330	638.352	1.38636	3.227e-23	ALAS1	protein_coding
ENSG00000269563	15.1942	-5.15494	3.5243e-23	AC138655.1	protein_coding
ENSG00000204866	36.4085	-3.88325	3.52778e-23	IGFL2	protein_coding
ENSG00000113312	608.247	1.4354	3.62773e-23	TTC1	protein_coding
ENSG00000138107	2795.48	1.19004	3.63713e-23	ACTR1A	protein_coding
ENSG00000271553	20.8238	-3.88106	3.63713e-23	RP11-274B21.10	lncRNA
ENSG00000122515	3401.88	-1.60856	3.81807e-23	ZMIZ2	protein_coding
ENSG00000272645	39.46	-3.46328	3.81807e-23	RP11-504P24.8	lncRNA
ENSG00000114127	894.666	-1.29284	3.94132e-23	XRN1	protein_coding
ENSG00000100591	1191.93	1.75147	4.094e-23	AHSA1	protein_coding
ENSG00000115234	1156.07	1.13438	4.15414e-23	SNX17	protein_coding
ENSG00000272512	42.5743	-3.7899	4.22838e-23	RP11-54O7.17	lncRNA
ENSG00000132646	233.713	2.01713	4.23862e-23	PCNA	protein_coding
ENSG00000120438	1419.75	1.30825	4.29045e-23	TCP1	protein_coding
ENSG00000136942	1691.42	2.23962	4.29045e-23	RPL35	protein_coding
ENSG00000184924	181.217	2.86543	4.46723e-23	PTRHD1	protein_coding
ENSG00000152661	3339.42	2.11124	4.48332e-23	GJA1	protein_coding
ENSG00000188818	262.099	-3.05383	4.52257e-23	ZDHHC11	protein_coding
ENSG00000232388	135.645	2.52502	4.55739e-23	LINC00493	lncRNA
ENSG00000168071	236.83	-1.66363	4.58752e-23	CCDC88B	protein_coding
ENSG00000189367	40.0789	-4.057	4.58752e-23	KIAA0408	protein_coding
ENSG00000116793	549.708	-1.76652	4.62443e-23	PHTF1	protein_coding
ENSG00000119632	197.41	2.28506	4.68754e-23	IFI27L2	protein_coding
ENSG00000188766	73.5343	-1.81677	4.84657e-23	SPRED3	protein_coding
ENSG00000156261	698.004	1.23432	4.87348e-23	CCT8	protein_coding
ENSG00000197375	389.052	-1.97595	4.88409e-23	SLC22A5	protein_coding
ENSG00000088888	898.236	-1.12939	4.94743e-23	MAVS	protein_coding
ENSG00000137411	1545.88	-1.80006	5.20247e-23	VARS2	protein_coding
ENSG00000144426	648.647	-1.46086	5.98161e-23	NBEAL1	protein_coding
ENSG00000104765	1289.46	1.3569	6.16513e-23	BNIP3L	protein_coding
ENSG00000132639	11315.3	1.76099	6.17995e-23	SNAP25	protein_coding
ENSG00000171867	4365.23	1.8803	6.27076e-23	PRNP	protein_coding
ENSG00000133858	1103.62	-1.7992	6.37593e-23	ZFC3H1	protein_coding
ENSG00000013619	471.528	-1.4447	6.45655e-23	MAMLD1	protein_coding
ENSG00000133318	5994.22	1.4319	6.84633e-23	RTN3	protein_coding
ENSG00000168288	365.328	1.5708	6.84633e-23	MMADHC	protein_coding
ENSG00000089280	2108.89	-1.90996	7.01861e-23	FUS	protein_coding
ENSG00000150779	251.431	2.26911	7.10632e-23	TIMM8B	protein_coding
ENSG00000213132	32.9182	-4.94855	7.10632e-23	AC022498.1	protein_coding
ENSG00000260591	14.1335	-5.52881	7.23685e-23	RP11-817O13.6	lncRNA
ENSG00000153443	290.219	-1.44382	7.56182e-23	UBALD1	protein_coding
ENSG00000170515	697.14	1.52956	7.70355e-23	PA2G4	protein_coding
ENSG00000144848	382.352	1.39907	7.85972e-23	ATG3	protein_coding
ENSG00000130038	92.6307	-2.28055	7.90552e-23	EFCAB4B	protein_coding
ENSG00000145721	288.253	2.05493	8.28592e-23	LIX1	protein_coding
ENSG00000169021	424.332	2.3632	8.40291e-23	UQCRFS1	protein_coding
ENSG00000170348	1123.76	1.4342	8.89426e-23	TMED10	protein_coding
ENSG00000175348	387.59	1.61465	9.05244e-23	TMEM9B	protein_coding
ENSG00000155096	1732.51	1.42156	9.40477e-23	AZIN1	protein_coding
ENSG00000108176	197.332	1.65626	9.58092e-23	DNAJC12	protein_coding
ENSG00000134440	1572.36	1.34778	9.69179e-23	NARS	protein_coding
ENSG00000230454	85.8613	-3.17939	9.7281e-23	U73166.2	lncRNA
ENSG00000001497	852.895	-1.90242	9.8564e-23	LAS1L	protein_coding
ENSG00000125971	733.651	1.20099	9.95448e-23	DYNLRB1	protein_coding
ENSG00000261884	64.7895	-2.42926	1.00652e-22	CTC-479C5.12	protein_coding
ENSG00000204138	547.141	-1.61242	1.01333e-22	PHACTR4	protein_coding
ENSG00000104714	504.68	-1.61088	1.03582e-22	ERICH1	protein_coding
ENSG00000159720	2391.26	1.6449	1.10556e-22	ATP6V0D1	protein_coding
ENSG00000129596	508.525	2.09303	1.10622e-22	CDO1	protein_coding
ENSG00000196498	4620.74	-1.80258	1.23842e-22	NCOR2	protein_coding
ENSG00000177990	262.01	-2.05018	1.37452e-22	DPY19L2	protein_coding
ENSG00000130827	2195.43	-1.46185	1.39527e-22	PLXNA3	protein_coding
ENSG00000230724	57.6024	-2.61652	1.40299e-22	LINC01001	lncRNA
ENSG00000129646	601.757	-1.98423	1.41141e-22	QRICH2	protein_coding
ENSG00000125352	192.991	1.78783	1.43051e-22	RNF113A	protein_coding
ENSG00000109920	869.778	-1.98605	1.45411e-22	FNBP4	protein_coding
ENSG00000188827	795.341	-1.44215	1.51821e-22	SLX4	protein_coding
ENSG00000183684	399.967	1.99143	1.58922e-22	ALYREF	protein_coding
ENSG00000162601	774.776	-1.53351	1.61749e-22	MYSM1	protein_coding
ENSG00000132906	330.673	-1.3344	1.71605e-22	CASP9	protein_coding
ENSG00000178623	59.7204	-2.34587	1.74294e-22	GPR35	protein_coding
ENSG00000109118	1194.58	-1.32289	1.83761e-22	PHF12	protein_coding
ENSG00000197603	1576.22	-1.41766	1.86259e-22	C5orf42	protein_coding
ENSG00000140577	1082.79	-1.13033	1.87578e-22	CRTC3	protein_coding
ENSG00000135473	928.117	-1.70183	1.88349e-22	PAN2	protein_coding
ENSG00000197681	21.7703	-5.04601	1.89225e-22	TBC1D3	protein_coding
ENSG00000135677	822.603	1.06576	2.04654e-22	GNS	protein_coding
ENSG00000119397	555.957	-1.46268	2.08876e-22	CNTRL	protein_coding
ENSG00000185946	601.563	-2.37196	2.08876e-22	RNPC3	protein_coding
ENSG00000142609	197.764	-1.61208	2.21305e-22	C1orf222	protein_coding
ENSG00000086598	637.989	1.45923	2.21746e-22	TMED2	protein_coding
ENSG00000114686	462.077	1.42965	2.24225e-22	MRPL3	protein_coding
ENSG00000100714	786.047	0.952496	2.28065e-22	MTHFD1	protein_coding
ENSG00000183148	23.3193	-3.47954	2.28959e-22	ANKRD20A2	protein_coding
ENSG00000124479	255.336	1.94821	2.3133e-22	NDP	protein_coding
ENSG00000230989	1619.25	1.6929	2.35085e-22	HSBP1	protein_coding
ENSG00000116857	1525.41	1.19478	2.35215e-22	TMEM9	protein_coding
ENSG00000076108	2286.66	-1.76749	2.36001e-22	BAZ2A	protein_coding
ENSG00000255423	52.0399	-3.34168	2.53198e-22	EBLN2	protein_coding
ENSG00000180879	796.479	1.861	2.5502e-22	SSR4	protein_coding
ENSG00000172500	852.248	1.21783	2.62438e-22	FIBP	protein_coding
ENSG00000142676	2626.39	2.26471	2.69628e-22	RPL11	protein_coding
ENSG00000212694	543.263	-3.01504	2.70271e-22	AC084018.1	lncRNA
ENSG00000170075	2205.93	1.39548	2.83551e-22	GPR37L1	protein_coding
ENSG00000135916	7582.59	1.7911	2.84754e-22	ITM2C	protein_coding
ENSG00000271327	31.3413	-3.53357	2.88619e-22	RP11-1109F11.3	lncRNA
ENSG00000089157	7026.53	2.33851	2.98107e-22	RPLP0	protein_coding
ENSG00000151746	1380.04	-1.23947	2.98143e-22	BICD1	protein_coding
ENSG00000074855	1386.18	-1.29937	3.0716e-22	ANO8	protein_coding
ENSG00000121742	611.335	2.2691	3.26207e-22	GJB6	protein_coding
ENSG00000174227	1179.97	-1.80671	3.37809e-22	PIGG	protein_coding
ENSG00000198513	1147.79	1.30922	3.43086e-22	ATL1	protein_coding
ENSG00000198366	230.737	3.06191	3.51359e-22	HIST1H3A	protein_coding
ENSG00000168894	400.42	2.13856	3.62106e-22	RNF181	protein_coding
ENSG00000063046	3623.38	1.70041	3.66755e-22	EIF4B	protein_coding
ENSG00000141867	2367.51	-1.62386	3.67709e-22	BRD4	protein_coding
ENSG00000105278	569.175	-1.89726	3.86534e-22	ZFR2	protein_coding
ENSG00000143149	647.435	1.88345	3.94019e-22	ALDH9A1	protein_coding
ENSG00000162407	2611.93	1.79337	4.07593e-22	PPAP2B	protein_coding
ENSG00000125652	421.038	2.16019	4.08344e-22	ALKBH7	protein_coding
ENSG00000095383	291.899	-1.99609	4.11524e-22	TBC1D2	protein_coding
ENSG00000126457	1600.14	1.63413	4.15156e-22	PRMT1	protein_coding
ENSG00000154237	806.428	-1.23966	4.22514e-22	LRRK1	protein_coding
ENSG00000163872	2469.56	-0.9289	4.36667e-22	YEATS2	protein_coding
ENSG00000173214	225.629	-1.77103	4.53431e-22	KIAA1919	protein_coding
ENSG00000136819	626.17	1.60073	4.57937e-22	C9orf78	protein_coding
ENSG00000164600	973.442	1.46975	4.71255e-22	NEUROD6	protein_coding
ENSG00000163630	932.28	1.76626	5.19864e-22	SYNPR	protein_coding
ENSG00000160961	659.606	-1.30805	5.37392e-22	ZNF333	protein_coding
ENSG00000004059	1153.19	1.51325	5.48034e-22	ARF5	protein_coding
ENSG00000225697	228.13	-2.0435	5.89835e-22	SLC26A6	protein_coding
ENSG00000233822	365.664	1.94621	5.98886e-22	HIST1H2BN	protein_coding
ENSG00000184203	481.739	1.49837	5.98931e-22	PPP1R2	protein_coding
ENSG00000126945	640.216	1.91113	6.02899e-22	HNRNPH2	protein_coding
ENSG00000108829	863.2	1.636	6.12184e-22	LRRC59	protein_coding
ENSG00000181666	802.52	-0.871236	6.31732e-22	HKR1	protein_coding
ENSG00000163285	720.231	1.97611	6.3865e-22	GABRG1	protein_coding
ENSG00000066583	153.18	1.64402	7.66867e-22	ISOC1	protein_coding
ENSG00000143870	893.493	1.43419	7.76584e-22	PDIA6	protein_coding
ENSG00000267053	27.0654	-4.05386	7.80461e-22	CTD-3162L10.1	lncRNA
ENSG00000185928	147.341	-2.52391	7.82756e-22	PAGR1	protein_coding
ENSG00000124529	537.353	1.97534	7.90817e-22	HIST1H4B	protein_coding
ENSG00000196743	601.665	1.64328	7.92629e-22	GM2A	protein_coding
ENSG00000108298	5526.13	2.61026	8.03543e-22	RPL19	protein_coding
ENSG00000197119	2364.79	-1.89048	8.15099e-22	SLC25A29	protein_coding
ENSG00000182095	4785.53	-1.71573	8.42975e-22	TNRC18	protein_coding
ENSG00000158373	1053.08	2.01687	8.78198e-22	HIST1H2BD	protein_coding
ENSG00000145817	427.549	1.77566	9.02804e-22	YIPF5	protein_coding
ENSG00000166562	476.24	1.79673	9.06692e-22	SEC11C	protein_coding
ENSG00000090975	2047.15	-1.29784	9.5075e-22	PITPNM2	protein_coding
ENSG00000185324	1112.66	-1.80807	9.84567e-22	CDK10	protein_coding
ENSG00000103091	1115.83	-1.3998	9.95656e-22	WDR59	protein_coding
ENSG00000167106	1581.84	-1.66239	1.00719e-21	FAM102A	protein_coding
ENSG00000005961	145.03	-2.6275	1.03327e-21	ITGA2B	protein_coding
ENSG00000173692	1216.11	1.05061	1.07953e-21	PSMD1	protein_coding
ENSG00000256982	90.7597	-1.86581	1.10866e-21	CTD-2555A7.2	lncRNA
ENSG00000172977	898.091	1.11761	1.27391e-21	KAT5	protein_coding
ENSG00000136710	572.373	1.49536	1.28498e-21	CCDC115	protein_coding
ENSG00000147403	6453.5	2.5442	1.2983e-21	RPL10	protein_coding
ENSG00000180190	289.459	-1.35077	1.32941e-21	TDRP	protein_coding
ENSG00000177971	339.389	1.90943	1.38198e-21	IMP3	protein_coding
ENSG00000127527	1054.17	-1.68366	1.44814e-21	EPS15L1	protein_coding
ENSG00000072135	576.699	-1.38251	1.45584e-21	PTPN18	protein_coding
ENSG00000166441	2460.49	2.00886	1.4682e-21	RPL27A	protein_coding
ENSG00000058453	922.296	-1.66374	1.4889e-21	CROCC	protein_coding
ENSG00000106948	671.236	-1.68975	1.49454e-21	AKNA	protein_coding
ENSG00000137409	4780.24	1.46083	1.55702e-21	MTCH1	protein_coding
ENSG00000167968	127.674	-3.59593	1.55899e-21	DNASE1L2	protein_coding
ENSG00000105409	17461.5	1.71743	1.55995e-21	ATP1A3	protein_coding
ENSG00000107147	2348.83	-1.83067	1.63595e-21	KCNT1	protein_coding
ENSG00000171490	830.499	1.41452	1.64604e-21	RSL1D1	protein_coding
ENSG00000103365	1129.24	-1.33783	1.64704e-21	GGA2	protein_coding
ENSG00000063438	138.244	-1.9718	1.64992e-21	AHRR	protein_coding
ENSG00000272720	81.6107	-2.98845	1.74327e-21	CTA-228A9.3	lncRNA
ENSG00000129993	325.986	-2.54209	1.75802e-21	CBFA2T3	protein_coding
ENSG00000099338	239.73	-2.54867	1.8891e-21	CATSPERG	protein_coding
ENSG00000138207	182.442	2.0101	1.92294e-21	RBP4	protein_coding
ENSG00000134744	1156.6	-1.49333	1.98595e-21	ZCCHC11	protein_coding
ENSG00000162704	863.334	1.78918	2.00553e-21	ARPC5	protein_coding
ENSG00000179950	1809.94	1.23232	2.0086e-21	PUF60	protein_coding
ENSG00000214013	380.944	-1.6497	2.03704e-21	GANC	protein_coding
ENSG00000119227	272.831	-1.52109	2.13679e-21	PIGZ	protein_coding
ENSG00000261386	18.2477	-4.18257	2.13783e-21	CTD-2012K14.6	lncRNA
ENSG00000107077	845.839	-1.22772	2.27893e-21	KDM4C	protein_coding
ENSG00000113013	2013.94	1.55174	2.307e-21	HSPA9	protein_coding
ENSG00000206561	222.978	-2.43212	2.30895e-21	COLQ	protein_coding
ENSG00000107957	3697.23	-1.3981	2.31603e-21	SH3PXD2A	protein_coding
ENSG00000158163	160.026	-2.42349	2.34829e-21	DZIP1L	protein_coding
ENSG00000172940	40.8787	-4.03553	2.37556e-21	SLC22A13	protein_coding
ENSG00000196367	4899.5	-1.39003	2.37678e-21	TRRAP	protein_coding
ENSG00000198933	881.679	-1.2122	2.40294e-21	TBKBP1	protein_coding
ENSG00000176788	4172.22	1.76602	2.43497e-21	BASP1	protein_coding
ENSG00000178057	524.761	1.46596	2.47377e-21	NDUFAF3	protein_coding
ENSG00000183291	362.552	1.63363	2.55038e-21	2018-09-15	protein_coding
ENSG00000143674	210.8	-1.3261	2.64266e-21	MLK4	protein_coding
ENSG00000125386	1313.29	-1.11072	2.74991e-21	FAM193A	protein_coding
ENSG00000185825	1013.68	1.56178	2.77806e-21	BCAP31	protein_coding
ENSG00000100983	722.073	1.17385	2.87624e-21	GSS	protein_coding
ENSG00000136045	509.142	1.19655	2.89184e-21	PWP1	protein_coding
ENSG00000151778	334.206	1.18655	2.9148e-21	SERP2	protein_coding
ENSG00000159189	531.819	2.11149	3.03654e-21	C1QC	protein_coding
ENSG00000169031	107.773	-2.44651	3.04767e-21	COL4A3	protein_coding
ENSG00000162244	1268.16	2.45627	3.05698e-21	RPL29	protein_coding
ENSG00000108848	2368.34	-2.01495	3.19563e-21	LUC7L3	protein_coding
ENSG00000158042	308.807	1.36014	3.24063e-21	MRPL17	protein_coding
ENSG00000179832	731.394	-1.45965	3.4254e-21	MROH1	protein_coding
ENSG00000151474	2686.35	-1.1381	3.5427e-21	FRMD4A	protein_coding
ENSG00000158683	106.013	-2.80483	3.7288e-21	PKD1L1	protein_coding
ENSG00000197006	779.245	1.08491	3.73129e-21	METTL9	protein_coding
ENSG00000177000	1209.7	-1.25883	3.94535e-21	MTHFR	protein_coding
ENSG00000143624	2544.62	-1.24526	4.18321e-21	INTS3	protein_coding
ENSG00000123144	997.179	1.64389	4.20178e-21	C19orf43	protein_coding
ENSG00000086061	1976.98	1.84964	4.30571e-21	DNAJA1	protein_coding
ENSG00000106605	235.999	1.79262	4.31163e-21	BLVRA	protein_coding
ENSG00000171421	162.179	2.21659	4.31445e-21	MRPL36	protein_coding
ENSG00000171724	888.091	1.71916	4.32109e-21	VAT1L	protein_coding
ENSG00000141424	874.841	1.3474	4.44356e-21	SLC39A6	protein_coding
ENSG00000124813	71.8014	-2.07932	4.6942e-21	RUNX2	protein_coding
ENSG00000008018	811.205	1.47727	4.95318e-21	PSMB1	protein_coding
ENSG00000105568	7613.16	1.63356	5.10308e-21	PPP2R1A	protein_coding
ENSG00000215386	487.099	-1.88705	5.19739e-21	LINC00478	lncRNA
ENSG00000120963	742.048	-1.20468	5.39017e-21	ZNF706	protein_coding
ENSG00000182685	249.919	-2.86299	5.49294e-21	BRICD5	protein_coding
ENSG00000120509	253.363	1.97056	5.52955e-21	PDZD11	protein_coding
ENSG00000138297	190.934	1.45706	5.64511e-21	TIMM23	protein_coding
ENSG00000085982	643.557	-1.6313	5.64512e-21	USP40	protein_coding
ENSG00000168096	633.956	-1.61595	5.83555e-21	ANKS3	protein_coding
ENSG00000120256	800.124	1.39113	6.05141e-21	LRP11	protein_coding
ENSG00000131473	3284.23	1.31372	6.05141e-21	ACLY	protein_coding
ENSG00000146083	1188.83	-1.46208	6.11744e-21	RNF44	protein_coding
ENSG00000105676	522.458	1.06482	6.12885e-21	ARMC6	protein_coding
ENSG00000140650	136.616	-1.83275	6.39503e-21	PMM2	protein_coding
ENSG00000161016	5749.48	2.53323	6.5816e-21	RPL8	protein_coding
ENSG00000259158	20.0404	-3.81583	6.59495e-21	ADAM20P1	lncRNA
ENSG00000137825	712.136	1.73147	6.79609e-21	ITPKA	protein_coding
ENSG00000187764	2688.24	-1.09111	6.84735e-21	SEMA4D	protein_coding
ENSG00000181638	316.288	-1.97743	7.10843e-21	ZFP41	protein_coding
ENSG00000157796	750.599	-1.6474	7.22948e-21	WDR19	protein_coding
ENSG00000110583	718.912	-1.43892	7.36254e-21	NAA40	protein_coding
ENSG00000155846	492.592	-1.67078	7.4116e-21	PPARGC1B	protein_coding
ENSG00000079332	1251.85	1.10847	7.42768e-21	SAR1A	protein_coding
ENSG00000173267	860.174	2.66695	7.45139e-21	SNCG	protein_coding
ENSG00000102401	1245.18	0.985985	7.49233e-21	ARMCX3	protein_coding
ENSG00000143543	641.814	1.45227	7.72924e-21	JTB	protein_coding
ENSG00000112096	2335.8	1.27981	8.24367e-21	SOD2	protein_coding
ENSG00000148925	1043.45	1.23936	8.54245e-21	BTBD10	protein_coding
ENSG00000010295	812.856	-1.31163	9.1442e-21	IFFO1	protein_coding
ENSG00000025772	373.962	1.50607	9.1442e-21	TOMM34	protein_coding
ENSG00000189241	4955.82	2.13422	9.51042e-21	TSPYL1	protein_coding
ENSG00000003402	1302.96	-1.23072	9.55839e-21	CFLAR	protein_coding
ENSG00000111481	677.446	1.28078	9.87914e-21	COPZ1	protein_coding
ENSG00000239665	492.023	-1.1637	1.00002e-20	RP11-295P9.3	protein_coding
ENSG00000035115	774.897	-1.28817	1.03843e-20	SH3YL1	protein_coding
ENSG00000147677	794.624	1.69939	1.06618e-20	EIF3H	protein_coding
ENSG00000125787	15.9721	-4.209	1.08003e-20	GNRH2	protein_coding
ENSG00000196233	803.114	-1.06165	1.10498e-20	LCOR	protein_coding
ENSG00000100632	346.614	1.95775	1.13165e-20	ERH	protein_coding
ENSG00000135070	382.168	1.36701	1.14565e-20	ISCA1	protein_coding
ENSG00000124299	669.307	1.41235	1.15494e-20	PEPD	protein_coding
ENSG00000136521	408.922	1.88737	1.16455e-20	NDUFB5	protein_coding
ENSG00000197061	1022.07	2.78789	1.17797e-20	HIST1H4C	protein_coding
ENSG00000171766	1746.88	1.41958	1.1885e-20	GATM	protein_coding
ENSG00000163728	711.162	-2.2794	1.18868e-20	TTC14	protein_coding
ENSG00000168237	191.352	-2.78824	1.2232e-20	GLYCTK	protein_coding
ENSG00000180964	286.646	1.91858	1.22554e-20	TCEAL8	protein_coding
ENSG00000171159	628.257	1.97208	1.24717e-20	C9orf16	protein_coding
ENSG00000251408	29.8893	-4.47431	1.26894e-20	RP11-586D19.2	lncRNA
ENSG00000164258	338.22	1.85509	1.32228e-20	NDUFS4	protein_coding
ENSG00000167005	1390.38	1.56946	1.32228e-20	NUDT21	protein_coding
ENSG00000140983	1254.3	-1.67348	1.37832e-20	RHOT2	protein_coding
ENSG00000166734	1347.43	0.938429	1.39755e-20	CASC4	protein_coding
ENSG00000151465	451.167	1.11346	1.43023e-20	CDC123	protein_coding
ENSG00000168298	2182.75	1.63013	1.4885e-20	HIST1H1E	protein_coding
ENSG00000156482	2525.61	2.59828	1.49621e-20	RPL30	protein_coding
ENSG00000135596	1457.48	-2.23808	1.50085e-20	MICAL1	protein_coding
ENSG00000172771	59.6142	-2.90964	1.50085e-20	EFCAB12	protein_coding
ENSG00000175267	344.086	-2.92891	1.50644e-20	VWA3A	protein_coding
ENSG00000123636	2481.3	-1.20239	1.57211e-20	BAZ2B	protein_coding
ENSG00000270012	90.5859	-3.6	1.60974e-20	LL0XNC01-7P3.1	lncRNA
ENSG00000134815	566.604	-1.53227	1.61339e-20	DHX34	protein_coding
ENSG00000142327	515.643	-1.29385	1.62611e-20	RNPEPL1	protein_coding
ENSG00000013573	374.336	-1.64387	1.62702e-20	DDX11	protein_coding
ENSG00000172803	666.799	-1.97228	1.66062e-20	SNX32	protein_coding
ENSG00000187239	2093.26	-1.28134	1.66338e-20	FNBP1	protein_coding
ENSG00000125895	339.468	-1.5978	1.80348e-20	TMEM74B	protein_coding
ENSG00000100823	1070	1.43139	1.82844e-20	APEX1	protein_coding
ENSG00000146205	44.5189	-2.56514	1.89919e-20	ANO7	protein_coding
ENSG00000140474	1660.9	-1.23954	2.02461e-20	ULK3	protein_coding
ENSG00000135637	295.362	-1.95996	2.08608e-20	CCDC142	protein_coding
ENSG00000104327	365.134	1.70896	2.08614e-20	CALB1	protein_coding
ENSG00000271086	25.3744	-4.2911	2.10316e-20	NAMA	lncRNA
ENSG00000226854	19.5516	-4.99708	2.11291e-20	RP11-212D3.4	lncRNA
ENSG00000172354	2481.02	1.53069	2.14497e-20	GNB2	protein_coding
ENSG00000105619	378.533	1.63176	2.26382e-20	TFPT	protein_coding
ENSG00000137547	219.138	1.47588	2.28765e-20	MRPL15	protein_coding
ENSG00000196176	336.225	2.23053	2.38801e-20	HIST1H4A	protein_coding
ENSG00000230453	70.7616	-1.92056	2.41425e-20	ANKRD18B	protein_coding
ENSG00000164418	1482.9	-1.73003	2.42443e-20	GRIK2	protein_coding
ENSG00000115268	2236.1	2.08194	2.43672e-20	RPS15	protein_coding
ENSG00000170889	3980.83	2.4247	2.44929e-20	RPS9	protein_coding
ENSG00000124593	278.827	-2.07173	2.51855e-20	PRICKLE4	protein_coding
ENSG00000228886	20.3128	-4.65084	2.5555e-20	RP11-290D2.3	lncRNA
ENSG00000116586	357.363	2.4706	2.57215e-20	LAMTOR2	protein_coding
ENSG00000139168	271.618	2.26177	2.57904e-20	ZCRB1	protein_coding
ENSG00000065717	663.928	-1.61468	2.68918e-20	TLE2	protein_coding
ENSG00000185130	282.021	2.77755	2.77349e-20	HIST1H2BL	protein_coding
ENSG00000226891	73.2034	-3.11561	2.82429e-20	RP11-182I10.3	lncRNA
ENSG00000116819	91.5227	-2.77275	2.82525e-20	TFAP2E	protein_coding
ENSG00000174748	4741.92	2.13246	2.82618e-20	RPL15	protein_coding
ENSG00000112473	730.344	1.31629	2.84552e-20	SLC39A7	protein_coding
ENSG00000160193	331.057	-1.4477	2.93954e-20	WDR4	protein_coding
ENSG00000115762	2946.78	1.69048	2.9578e-20	PLEKHB2	protein_coding
ENSG00000091640	435.932	1.91174	3.09238e-20	SPAG7	protein_coding
ENSG00000009830	700.135	-1.02804	3.12854e-20	POMT2	protein_coding
ENSG00000168003	2281.4	1.46362	3.18125e-20	SLC3A2	protein_coding
ENSG00000145494	304.676	2.05443	3.19059e-20	NDUFS6	protein_coding
ENSG00000198909	870.806	-1.10638	3.21612e-20	MAP3K3	protein_coding
ENSG00000163683	743.802	1.59917	3.24319e-20	SMIM14	protein_coding
ENSG00000161011	2701.79	1.04146	3.31315e-20	SQSTM1	protein_coding
ENSG00000166557	522.14	1.93282	3.31971e-20	TMED3	protein_coding
ENSG00000053371	571.543	1.37753	3.34314e-20	AKR7A2	protein_coding
ENSG00000168824	2827.67	1.88865	3.37828e-20	NSG1	protein_coding
ENSG00000184840	929.322	1.44867	3.50964e-20	TMED9	protein_coding
ENSG00000125826	855.276	-1.09558	3.54386e-20	RBCK1	protein_coding
ENSG00000101474	1510.9	1.2363	3.62567e-20	APMAP	protein_coding
ENSG00000189269	17.4539	-4.07311	3.66723e-20	C22orf43	protein_coding
ENSG00000147669	180.251	1.73538	3.71514e-20	POLR2K	protein_coding
ENSG00000107223	1519.84	1.95528	3.76118e-20	EDF1	protein_coding
ENSG00000008988	2576.09	2.22088	3.89256e-20	RPS20	protein_coding
ENSG00000073111	391.532	1.84482	3.89256e-20	MCM2	protein_coding
ENSG00000101460	1469.83	1.47794	3.89605e-20	MAP1LC3A	protein_coding
ENSG00000171004	217.168	1.46997	3.91929e-20	HS6ST2	protein_coding
ENSG00000132386	535.029	1.90268	4.04658e-20	SERPINF1	protein_coding
ENSG00000241468	219.207	1.81595	4.04658e-20	ATP5J2	protein_coding
ENSG00000106344	1171.75	-1.35324	4.06648e-20	RBM28	protein_coding
ENSG00000131507	3006.98	1.24953	4.07342e-20	NDFIP1	protein_coding
ENSG00000136167	191.154	2.1178	4.14313e-20	LCP1	protein_coding
ENSG00000187902	1113.25	-1.42387	4.30135e-20	SHISA7	protein_coding
ENSG00000117410	1736.05	2.18589	4.30761e-20	ATP6V0B	protein_coding
ENSG00000139637	502.285	1.47026	4.30761e-20	C12orf10	protein_coding
ENSG00000077348	241.614	1.68111	4.30795e-20	EXOSC5	protein_coding
ENSG00000197696	94.7219	2.60238	4.40003e-20	NMB	protein_coding
ENSG00000132424	2061.67	-1.61235	4.45748e-20	PNISR	protein_coding
ENSG00000178971	830.77	-1.45597	4.45748e-20	CTC1	protein_coding
ENSG00000064309	607.764	-1.31274	4.56052e-20	CDON	protein_coding
ENSG00000174498	417.157	-1.52853	4.58791e-20	IGDCC3	protein_coding
ENSG00000179218	3738.79	1.46515	4.58791e-20	CALR	protein_coding
ENSG00000258890	633.597	-1.87251	4.59236e-20	CEP95	protein_coding
ENSG00000168769	1179.48	-0.997599	4.61691e-20	TET2	protein_coding
ENSG00000168913	1051.87	1.89039	4.92509e-20	ENHO	protein_coding
ENSG00000205147	17.6777	-4.72978	4.94717e-20	AC016586.1	protein_coding
ENSG00000118058	7994.08	-1.62306	4.98666e-20	KMT2A	protein_coding
ENSG00000188566	354.645	-1.65178	5.00718e-20	NDOR1	protein_coding
ENSG00000150768	559.431	1.33318	5.57897e-20	DLAT	protein_coding
ENSG00000110888	1007.32	-2.14456	5.58753e-20	CAPRIN2	protein_coding
ENSG00000076555	1367.89	-1.31602	5.6332e-20	ACACB	protein_coding
ENSG00000137168	252.149	1.85508	5.72382e-20	PPIL1	protein_coding
ENSG00000044446	685.053	-1.428	5.83133e-20	PHKA2	protein_coding
ENSG00000126950	608.601	1.89927	5.86965e-20	TMEM35	protein_coding
ENSG00000186468	2135.06	2.09974	6.39366e-20	RPS23	protein_coding
ENSG00000233276	773.144	2.25437	6.61143e-20	GPX1	protein_coding
ENSG00000104853	1815.31	1.09905	6.65405e-20	CLPTM1	protein_coding
ENSG00000122707	214.365	-1.61118	6.89959e-20	RECK	protein_coding
ENSG00000109758	102.829	-3.47781	7.07154e-20	HGFAC	protein_coding
ENSG00000137947	257.576	1.20993	7.33556e-20	GTF2B	protein_coding
ENSG00000158828	4445.14	1.88055	7.33556e-20	PINK1	protein_coding
ENSG00000105258	570.567	2.32209	7.5787e-20	POLR2I	protein_coding
ENSG00000188846	1927.93	2.22181	7.61535e-20	RPL14	protein_coding
ENSG00000198185	303.638	-1.38428	7.88076e-20	ZNF334	protein_coding
ENSG00000078687	2853.63	-1.37452	7.95237e-20	TNRC6C	protein_coding
ENSG00000102103	613.204	1.737	8.11531e-20	PQBP1	protein_coding
ENSG00000117419	1081.86	1.21942	8.28553e-20	ERI3	protein_coding
ENSG00000087086	5971.74	2.22216	8.36234e-20	FTL	protein_coding
ENSG00000072163	422.743	-2.36755	8.36476e-20	LIMS2	protein_coding
ENSG00000105887	2204.27	1.87603	8.81702e-20	MTPN	protein_coding
ENSG00000005379	5207.2	-1.36308	8.98875e-20	BZRAP1	protein_coding
ENSG00000182117	190.783	3.06197	9.18575e-20	NOP10	protein_coding
ENSG00000214655	2802.46	-1.29084	9.32796e-20	ZSWIM8	protein_coding
ENSG00000129566	673.387	-1.29569	9.40568e-20	TEP1	protein_coding
ENSG00000188386	21.988	-4.49572	9.52806e-20	PPP3R2	protein_coding
ENSG00000179335	789.451	-1.33337	9.69464e-20	CLK3	protein_coding
ENSG00000143669	1800.22	-1.12741	9.76854e-20	LYST	protein_coding
ENSG00000091536	207.85	-1.70107	1.06327e-19	MYO15A	protein_coding
ENSG00000101546	248.801	-1.79176	1.06856e-19	RBFA	protein_coding
ENSG00000176396	221.133	1.75836	1.10092e-19	EID2	protein_coding
ENSG00000203896	79.6944	-3.69213	1.11054e-19	LIME1	protein_coding
ENSG00000159423	441.246	1.37586	1.13847e-19	ALDH4A1	protein_coding
ENSG00000086065	618.33	1.93791	1.15013e-19	CHMP5	protein_coding
ENSG00000146414	1433.26	-1.3104	1.3131e-19	SHPRH	protein_coding
ENSG00000130005	496.155	1.40781	1.35586e-19	GAMT	protein_coding
ENSG00000112697	2168.55	1.50062	1.35985e-19	TMEM30A	protein_coding
ENSG00000151500	464.099	1.74393	1.41647e-19	THYN1	protein_coding
ENSG00000198689	1430.16	1.52781	1.45671e-19	SLC9A6	protein_coding
ENSG00000164828	2775.73	-1.20808	1.49698e-19	SUN1	protein_coding
ENSG00000099949	1842.75	-0.852511	1.49766e-19	LZTR1	protein_coding
ENSG00000185684	279.704	-2.17238	1.50386e-19	EP400NL	protein_coding
ENSG00000115866	598.822	1.23916	1.51413e-19	DARS	protein_coding
ENSG00000126254	520.557	1.47213	1.5284e-19	RBM42	protein_coding
ENSG00000262223	157.448	-2.89298	1.60731e-19	RP11-1055B8.3	lncRNA
ENSG00000143612	999.373	1.44662	1.62893e-19	C1orf43	protein_coding
ENSG00000167555	814.449	-1.74743	1.64528e-19	ZNF528	protein_coding
ENSG00000101079	1464.31	1.55022	1.6619e-19	NDRG3	protein_coding
ENSG00000144406	4525.84	-1.52201	1.67988e-19	UNC80	protein_coding
ENSG00000168291	521.003	1.57573	1.69094e-19	PDHB	protein_coding
ENSG00000136383	324.65	-1.22221	1.78502e-19	ALPK3	protein_coding
ENSG00000250156	18.8679	-3.15609	1.78808e-19	CTC-498M16.2	lncRNA
ENSG00000115364	375.129	1.08354	1.78984e-19	MRPL19	protein_coding
ENSG00000096092	277.257	1.93275	1.79491e-19	TMEM14A	protein_coding
ENSG00000141837	3461.67	-1.31747	1.87194e-19	CACNA1A	protein_coding
ENSG00000133247	225.757	-1.92877	1.91143e-19	SUV420H2	protein_coding
ENSG00000114503	590.302	1.09634	1.91276e-19	NCBP2	protein_coding
ENSG00000074657	3759.59	-1.16696	1.951e-19	ZNF532	protein_coding
ENSG00000142230	1008.25	1.37309	1.99651e-19	SAE1	protein_coding
ENSG00000140326	590.299	-1.37156	2.01941e-19	CDAN1	protein_coding
ENSG00000162188	1087.37	2.15204	2.16987e-19	GNG3	protein_coding
ENSG00000165775	627.719	1.65172	2.19405e-19	FUNDC2	protein_coding
ENSG00000138760	3043.83	1.23241	2.23673e-19	SCARB2	protein_coding
ENSG00000126803	2913.26	1.88244	2.24317e-19	HSPA2	protein_coding
ENSG00000147533	536.17	1.42566	2.24317e-19	GOLGA7	protein_coding
ENSG00000091164	835.982	0.834776	2.25141e-19	TXNL1	protein_coding
ENSG00000075539	2334.4	-1.18166	2.26477e-19	FRYL	protein_coding
ENSG00000128000	666.431	-1.59827	2.28009e-19	ZNF780B	protein_coding
ENSG00000120705	757.561	1.00358	2.37591e-19	ETF1	protein_coding
ENSG00000103187	1000.47	1.30432	2.40528e-19	COTL1	protein_coding
ENSG00000161981	389.582	1.40047	2.49774e-19	SNRNP25	protein_coding
ENSG00000125691	3102.82	2.02937	2.49869e-19	RPL23	protein_coding
ENSG00000185787	2016.22	1.23303	2.56036e-19	MORF4L1	protein_coding
ENSG00000100568	771.719	0.966126	2.85651e-19	VTI1B	protein_coding
ENSG00000105220	5350.74	1.11109	2.91828e-19	GPI	protein_coding
ENSG00000262758	164.479	-1.38693	3.01674e-19	CTD-3195I5.1	lncRNA
ENSG00000163386	523.783	-1.6579	3.03306e-19	NBPF10	protein_coding
ENSG00000132164	1465.94	1.09125	3.11161e-19	SLC6A11	protein_coding
ENSG00000139579	528.145	1.90939	3.27824e-19	NABP2	protein_coding
ENSG00000155660	817.327	1.66516	3.30638e-19	PDIA4	protein_coding
ENSG00000233237	82.0625	-2.32703	3.3072e-19	LINC00472	lncRNA
ENSG00000164929	2081.57	1.39799	3.3472e-19	BAALC	protein_coding
ENSG00000108953	5157.58	1.62965	3.35573e-19	YWHAE	protein_coding
ENSG00000226761	17.5818	-4.35677	3.44778e-19	TAS2R46	protein_coding
ENSG00000213533	34.9124	-2.65981	3.70624e-19	TMEM110	protein_coding
ENSG00000203832	262.322	-1.87725	3.84706e-19	NBPF20	protein_coding
ENSG00000089693	2235.31	1.4406	3.99128e-19	MLF2	protein_coding
ENSG00000112941	776.86	-1.24711	4.02073e-19	PAPD7	protein_coding
ENSG00000162714	1295.21	-1.19819	4.16308e-19	ZNF496	protein_coding
ENSG00000125354	997.898	0.965583	4.18254e-19	2018-09-06	protein_coding
ENSG00000142530	97.4426	2.21936	4.19508e-19	FAM71E1	protein_coding
ENSG00000182903	509.441	-1.11505	4.19673e-19	ZNF721	protein_coding
ENSG00000132963	283.411	1.82832	4.2131e-19	POMP	protein_coding
ENSG00000127419	689.681	-1.42108	4.21455e-19	TMEM175	protein_coding
ENSG00000141367	8112.38	1.38905	4.24464e-19	CLTC	protein_coding
ENSG00000132581	384.813	1.34125	4.34697e-19	SDF2	protein_coding
ENSG00000186532	447.442	-0.947432	4.38136e-19	SMYD4	protein_coding
ENSG00000151651	101.059	-2.31917	4.38521e-19	ADAM8	protein_coding
ENSG00000214711	57.0726	-2.43562	4.43327e-19	CAPN14	protein_coding
ENSG00000108679	1100.54	1.51439	4.71936e-19	LGALS3BP	protein_coding
ENSG00000126070	1162.29	-1.12423	4.73181e-19	AGO3	protein_coding
ENSG00000260470	13.0455	-4.62346	4.88891e-19	RP11-834C11.11	lncRNA
ENSG00000046651	367.864	-1.56436	5.02404e-19	OFD1	protein_coding
ENSG00000129518	451.486	1.36376	5.09671e-19	EAPP	protein_coding
ENSG00000146909	401.829	-1.171	5.11702e-19	NOM1	protein_coding
ENSG00000236008	29.4226	-4.09465	5.20924e-19	AC011747.4	lncRNA
ENSG00000105894	2968.02	1.86517	5.26931e-19	PTN	protein_coding
ENSG00000187080	15.8865	-4.81153	5.35958e-19	OR2AK2	protein_coding
ENSG00000084754	1666.98	1.2678	5.4161e-19	HADHA	protein_coding
ENSG00000175606	219.562	1.86045	5.66909e-19	TMEM70	protein_coding
ENSG00000113575	1178.43	1.42708	5.78153e-19	PPP2CA	protein_coding
ENSG00000205268	446.318	-1.49796	5.90632e-19	PDE7A	protein_coding
ENSG00000185186	25.1455	-4.41929	5.99831e-19	LINC00313	lncRNA
ENSG00000104979	431.26	2.41562	6.06553e-19	C19orf53	protein_coding
ENSG00000248596	63.803	-2.84069	6.30013e-19	RP11-844P9.2	lncRNA
ENSG00000242028	86.236	-2.8911	6.54523e-19	HYPK	protein_coding
ENSG00000120742	609.585	1.18305	6.58833e-19	SERP1	protein_coding
ENSG00000204387	621.488	1.95552	6.67714e-19	C6orf48	protein_coding
ENSG00000091073	179.845	-1.76417	6.69662e-19	DTX2	protein_coding
ENSG00000197345	362.033	1.43696	6.69662e-19	MRPL21	protein_coding
ENSG00000135164	1298.66	-1.50974	6.73884e-19	DMTF1	protein_coding
ENSG00000090861	4226.89	1.20277	6.85772e-19	AARS	protein_coding
ENSG00000169718	731.334	-1.44783	6.8709e-19	DUS1L	protein_coding
ENSG00000126768	374.635	1.75484	6.89146e-19	TIMM17B	protein_coding
ENSG00000063854	1373.83	1.36462	6.91799e-19	HAGH	protein_coding
ENSG00000103197	3873.55	-1.31325	6.96722e-19	TSC2	protein_coding
ENSG00000186106	682.044	1.40714	7.31333e-19	ANKRD46	protein_coding
ENSG00000177700	340.609	1.83246	7.33982e-19	POLR2L	protein_coding
ENSG00000212127	59.9207	-3.01858	7.50063e-19	TAS2R14	protein_coding
ENSG00000105404	784.141	2.09316	7.52545e-19	RABAC1	protein_coding
ENSG00000235049	38.9061	-3.41009	7.80426e-19	LINC00940	lncRNA
ENSG00000141741	282.181	1.8193	7.96176e-19	MIEN1	protein_coding
ENSG00000213593	710.584	1.05756	7.99166e-19	TMX2	protein_coding
ENSG00000183726	647.491	1.22864	8.11983e-19	TMEM50A	protein_coding
ENSG00000273295	59.4918	-2.69142	8.3321e-19	AP000350.5	lncRNA
ENSG00000119707	1594.63	-1.61837	8.41398e-19	RBM25	protein_coding
ENSG00000126698	536.897	1.4141	8.46761e-19	DNAJC8	protein_coding
ENSG00000204220	303.57	2.31441	8.8149e-19	PFDN6	protein_coding
ENSG00000138316	183.142	-2.411	8.91864e-19	ADAMTS14	protein_coding
ENSG00000135926	716.241	1.44081	9.34251e-19	TMBIM1	protein_coding
ENSG00000151849	403.088	-1.33449	9.38044e-19	CENPJ	protein_coding
ENSG00000162511	365.632	2.03823	9.41064e-19	LAPTM5	protein_coding
ENSG00000205581	960.422	-1.26661	9.53013e-19	HMGN1	protein_coding
ENSG00000183117	4165.09	-1.29637	9.9285e-19	CSMD1	protein_coding
ENSG00000099203	219.965	1.94164	9.97497e-19	TMED1	protein_coding
ENSG00000244625	59.6475	-2.01336	1.01158e-18	CTA-211A9.5	lncRNA
ENSG00000021762	1294.31	-1.09663	1.03762e-18	OSBPL5	protein_coding
ENSG00000172943	700.74	-1.2525	1.05602e-18	PHF8	protein_coding
ENSG00000169507	131.03	-2.71591	1.07754e-18	SLC38A11	protein_coding
ENSG00000122378	1406.72	1.46879	1.07869e-18	FAM213A	protein_coding
ENSG00000148408	4881.39	-1.08614	1.0904e-18	CACNA1B	protein_coding
ENSG00000168092	1625.29	1.36819	1.09124e-18	PAFAH1B2	protein_coding
ENSG00000237190	260.611	1.80469	1.12437e-18	CDKN2AIPNL	protein_coding
ENSG00000106268	170.043	3.02037	1.12672e-18	NUDT1	protein_coding
ENSG00000153922	633.021	-1.25439	1.13431e-18	CHD1	protein_coding
ENSG00000187741	352.814	-1.68158	1.14247e-18	FANCA	protein_coding
ENSG00000163638	688.398	-1.29921	1.14461e-18	ADAMTS9	protein_coding
ENSG00000155816	2233.92	-1.5376	1.14782e-18	FMN2	protein_coding
ENSG00000183060	299.96	-1.57491	1.1814e-18	LYSMD4	protein_coding
ENSG00000033122	3425.44	-1.43343	1.18613e-18	LRRC7	protein_coding
ENSG00000100031	94.9211	-2.18503	1.20738e-18	GGT1	protein_coding
ENSG00000188643	435.901	1.87313	1.24277e-18	S100A16	protein_coding
ENSG00000147144	241.151	-1.59853	1.28282e-18	CCDC120	protein_coding
ENSG00000136783	217.558	1.74702	1.29678e-18	NIPSNAP3A	protein_coding
ENSG00000111676	4034.8	-1.93736	1.30547e-18	ATN1	protein_coding
ENSG00000144134	206.053	-1.98651	1.36545e-18	RABL2A	protein_coding
ENSG00000181523	400.717	-1.61557	1.38005e-18	SGSH	protein_coding
ENSG00000055609	6527.67	-1.46421	1.41379e-18	KMT2C	protein_coding
ENSG00000255414	15.0717	-4.96449	1.46955e-18	LINC01059	lncRNA
ENSG00000075624	19586	1.54767	1.52636e-18	ACTB	protein_coding
ENSG00000082153	697.13	1.2987	1.55879e-18	BZW1	protein_coding
ENSG00000170835	36.2698	-3.4558	1.60231e-18	CEL	protein_coding
ENSG00000105612	242.766	1.97442	1.62061e-18	DNASE2	protein_coding
ENSG00000250317	104.765	2.06756	1.62913e-18	SMIM20	protein_coding
ENSG00000104899	75.9263	-3.63811	1.63811e-18	AMH	protein_coding
ENSG00000104859	793.242	-1.78173	1.63947e-18	CLASRP	protein_coding
ENSG00000215021	1402.84	1.86695	1.64657e-18	PHB2	protein_coding
ENSG00000111652	1150.65	1.31118	1.68862e-18	COPS7A	protein_coding
ENSG00000146530	43.6348	-2.14935	1.6976e-18	VWDE	protein_coding
ENSG00000108344	1503.18	1.1916	1.73859e-18	PSMD3	protein_coding
ENSG00000154370	629.626	-1.30076	1.78608e-18	TRIM11	protein_coding
ENSG00000101104	218.96	-2.76294	1.80322e-18	PABPC1L	protein_coding
ENSG00000267018	15.1921	-4.33143	1.81336e-18	AC010525.7	lncRNA
ENSG00000239672	326.054	2.19082	1.86435e-18	NME1	protein_coding
ENSG00000132824	2194.75	1.19092	1.90884e-18	SERINC3	protein_coding
ENSG00000196440	909.122	-1.79141	1.92979e-18	ARMCX4	protein_coding
ENSG00000066923	56.4634	-2.22577	1.95525e-18	STAG3	protein_coding
ENSG00000206567	43.7144	-2.30665	1.96282e-18	AC022007.5	lncRNA
ENSG00000159917	171.06	-1.28635	1.97072e-18	ZNF235	protein_coding
ENSG00000143222	405.308	1.99895	2.00072e-18	UFC1	protein_coding
ENSG00000213722	1237.56	1.54871	2.04838e-18	DDAH2	protein_coding
ENSG00000002016	386.64	-1.93276	2.10751e-18	RAD52	protein_coding
ENSG00000132475	3739.66	1.58933	2.11588e-18	H3F3B	protein_coding
ENSG00000123983	1574.67	1.14801	2.15366e-18	ACSL3	protein_coding
ENSG00000056661	578.225	-1.42956	2.21559e-18	PCGF2	protein_coding
ENSG00000232504	62.2235	-2.8312	2.24493e-18	AC105053.4	lncRNA
ENSG00000186462	820.393	1.87217	2.27498e-18	NAP1L2	protein_coding
ENSG00000143554	380.069	-1.43206	2.28547e-18	SLC27A3	protein_coding
ENSG00000171951	1322.49	1.69888	2.33953e-18	SCG2	protein_coding
ENSG00000172301	408.558	1.91854	2.37231e-18	COPRS	protein_coding
ENSG00000100416	708.862	-1.87328	2.3962e-18	TRMU	protein_coding
ENSG00000154328	574.004	1.28278	2.39993e-18	NEIL2	protein_coding
ENSG00000171291	283.737	-1.37274	2.43089e-18	ZNF439	protein_coding
ENSG00000156973	436.312	1.43105	2.45568e-18	PDE6D	protein_coding
ENSG00000148200	119.859	-1.92642	2.45779e-18	NR6A1	protein_coding
ENSG00000187690	18.2273	-3.4259	2.51522e-18	CXorf67	protein_coding
ENSG00000259336	11.6164	-5.32563	2.54403e-18	RP11-323I15.5	lncRNA
ENSG00000173209	937.771	-2.50912	2.59931e-18	AHSA2	protein_coding
ENSG00000141127	538.871	1.02358	2.60712e-18	PRPSAP2	protein_coding
ENSG00000140398	647.929	-2.50019	2.61982e-18	NEIL1	protein_coding
ENSG00000197653	611.635	-1.8499	2.61982e-18	DNAH10	protein_coding
ENSG00000272379	15.5104	-4.56567	2.62999e-18	RP1-257A7.5	lncRNA
ENSG00000105379	371.617	1.73258	2.68067e-18	ETFB	protein_coding
ENSG00000187323	888.051	-1.10978	2.70906e-18	DCC	protein_coding
ENSG00000134072	745.53	1.26806	2.71401e-18	CAMK1	protein_coding
ENSG00000163531	9562.08	-1.16033	2.73768e-18	NFASC	protein_coding
ENSG00000106688	597.599	1.08139	2.77382e-18	SLC1A1	protein_coding
ENSG00000128311	277.543	1.89924	2.78651e-18	TST	protein_coding
ENSG00000172270	5530.47	1.46041	2.81796e-18	BSG	protein_coding
ENSG00000138698	977.161	1.30611	2.83204e-18	RAP1GDS1	protein_coding
ENSG00000075223	1125.27	1.18831	2.85839e-18	SEMA3C	protein_coding
ENSG00000128245	5536.16	1.71785	2.90009e-18	YWHAH	protein_coding
ENSG00000147224	346.795	1.63615	2.90009e-18	PRPS1	protein_coding
ENSG00000068878	976.026	-1.05943	2.90177e-18	PSME4	protein_coding
ENSG00000144369	3227.89	1.434	2.9102e-18	FAM171B	protein_coding
ENSG00000186166	425.77	-2.37171	2.91162e-18	CCDC84	protein_coding
ENSG00000117984	1878.35	1.88562	2.97867e-18	CTSD	protein_coding
ENSG00000092929	190.837	-2.14081	3.0035e-18	UNC13D	protein_coding
ENSG00000162664	512.307	-1.37062	3.06753e-18	ZNF326	protein_coding
ENSG00000260300	22.7806	-4.61286	3.06881e-18	RP11-505K9.4	protein_coding
ENSG00000169696	672.066	-1.65323	3.08107e-18	ASPSCR1	protein_coding
ENSG00000184905	706.95	1.74148	3.1622e-18	TCEAL2	protein_coding
ENSG00000171811	469.713	-2.45252	3.19637e-18	TTC40	protein_coding
ENSG00000143842	436.068	-1.46259	3.19755e-18	SOX13	protein_coding
ENSG00000172137	566.1	2.22899	3.32542e-18	CALB2	protein_coding
ENSG00000158716	178.449	2.57093	3.337e-18	DUSP23	protein_coding
ENSG00000161298	476.548	-1.5432	3.3923e-18	ZNF382	protein_coding
ENSG00000231852	32.6773	-3.1542	3.40597e-18	CYP21A2	protein_coding
ENSG00000166228	217.408	1.87783	3.4434e-18	PCBD1	protein_coding
ENSG00000149932	617.109	1.53191	3.50895e-18	TMEM219	protein_coding
ENSG00000107874	933.401	1.55635	3.55652e-18	CUEDC2	protein_coding
ENSG00000255693	63.6216	-2.26998	3.58586e-18	RP11-766N7.3	lncRNA
ENSG00000006468	627.194	1.00706	3.6563e-18	ETV1	protein_coding
ENSG00000099381	753.07	-1.6616	3.67183e-18	SETD1A	protein_coding
ENSG00000129636	1369.26	1.34594	3.69947e-18	ITFG1	protein_coding
ENSG00000127412	39.823	-2.84784	3.96394e-18	TRPV5	protein_coding
ENSG00000115944	640.839	1.38751	4.00605e-18	COX7A2L	protein_coding
ENSG00000143033	412.286	-1.29726	4.24636e-18	MTF2	protein_coding
ENSG00000168255	74.6219	-2.21909	4.31383e-18	POLR2J3	protein_coding
ENSG00000227681	14.8886	-5.1338	4.37624e-18	RP11-307P5.1	lncRNA
ENSG00000159685	602.67	1.26689	4.47708e-18	CHCHD6	protein_coding
ENSG00000144671	49.5489	-3.54234	4.48733e-18	SLC22A14	protein_coding
ENSG00000177954	2726.1	2.53729	4.49528e-18	RPS27	protein_coding
ENSG00000206344	54.4516	-2.44183	4.49565e-18	HCG27	protein_coding
ENSG00000164048	564.184	-1.24584	4.68582e-18	ZNF589	protein_coding
ENSG00000204071	294.328	1.93985	4.70899e-18	TCEAL6	protein_coding
ENSG00000146963	535.399	-1.64897	4.77986e-18	C7orf55-LUC7L2	protein_coding
ENSG00000271811	33.3865	-4.50548	4.78638e-18	RP1-79C4.4	lncRNA
ENSG00000108468	1191.24	1.61654	4.7982e-18	CBX1	protein_coding
ENSG00000147588	1198.8	2.0267	4.81508e-18	PMP2	protein_coding
ENSG00000148357	95.6079	-2.61624	4.99396e-18	HMCN2	protein_coding
ENSG00000111832	338.052	1.26587	5.03319e-18	RWDD1	protein_coding
ENSG00000147439	368.348	-1.32905	5.09756e-18	BIN3	protein_coding
ENSG00000168374	392.82	1.4184	5.10064e-18	ARF4	protein_coding
ENSG00000134375	349.058	1.47409	5.24606e-18	TIMM17A	protein_coding
ENSG00000135318	188.632	2.04969	5.26235e-18	NT5E	protein_coding
ENSG00000137818	2339.67	1.82029	5.26235e-18	RPLP1	protein_coding
ENSG00000173933	165.644	-1.93461	5.26752e-18	RBM4	protein_coding
ENSG00000127540	207.952	1.42725	5.30352e-18	UQCR11	protein_coding
ENSG00000127603	26254.7	-1.05635	5.38954e-18	MACF1	protein_coding
ENSG00000128590	166.718	1.53599	5.47191e-18	DNAJB9	protein_coding
ENSG00000152520	624.741	-1.27822	5.47533e-18	PAN3	protein_coding
ENSG00000122218	3443	0.800622	5.58172e-18	COPA	protein_coding
ENSG00000156042	178.8	-2.39643	5.79167e-18	TTC18	protein_coding
ENSG00000189266	466.487	1.43995	5.80296e-18	PNRC2	protein_coding
ENSG00000125827	1742.21	1.20099	6.3566e-18	TMX4	protein_coding
ENSG00000004487	1728	0.847771	6.38116e-18	KDM1A	protein_coding
ENSG00000124224	95.7903	-2.27509	6.69719e-18	PPP4R1L	protein_coding
ENSG00000240050	14.6622	-4.25952	6.90422e-18	RP1-93H18.1	lncRNA
ENSG00000064490	385.67	1.45102	6.90628e-18	RFXANK	protein_coding
ENSG00000172828	77.2851	-2.0207	6.90628e-18	CES3	protein_coding
ENSG00000081181	199.56	1.7701	6.96262e-18	ARG2	protein_coding
ENSG00000177103	1999.06	-1.36313	7.00031e-18	DSCAML1	protein_coding
ENSG00000218823	26.8336	-3.31908	7.00031e-18	PAPOLB	protein_coding
ENSG00000144061	164.599	-1.93433	7.15248e-18	NPHP1	protein_coding
ENSG00000110315	911.781	1.43544	7.59757e-18	RNF141	protein_coding
ENSG00000119013	194.825	2.86392	7.60369e-18	NDUFB3	protein_coding
ENSG00000119421	462.294	2.08157	7.72648e-18	NDUFA8	protein_coding
ENSG00000267216	54.8278	-2.90061	7.85236e-18	AC010642.1	protein_coding
ENSG00000185737	1015.64	-1.34826	8.02504e-18	NRG3	protein_coding
ENSG00000087460	14725.2	1.48539	8.16609e-18	GNAS	protein_coding
ENSG00000179222	3592.94	1.411	8.18302e-18	MAGED1	protein_coding
ENSG00000067334	401.625	1.32328	8.33144e-18	DNTTIP2	protein_coding
ENSG00000232611	119.308	-2.13038	8.35973e-18	RP11-1114A5.4	lncRNA
ENSG00000143183	321.233	1.35551	8.56905e-18	TMCO1	protein_coding
ENSG00000198393	277.523	-1.20993	8.57052e-18	ZNF26	protein_coding
ENSG00000197885	343.005	1.34205	9.09501e-18	NKIRAS1	protein_coding
ENSG00000166444	873.141	-1.34823	9.12918e-18	ST5	protein_coding
ENSG00000122085	835.371	-1.50463	9.40556e-18	MTERFD2	protein_coding
ENSG00000214694	189.755	-1.53386	9.51532e-18	ARHGEF33	protein_coding
ENSG00000197977	426.67	1.65295	9.84857e-18	ELOVL2	protein_coding
ENSG00000179163	179.72	1.5063	1.00893e-17	FUCA1	protein_coding
ENSG00000137877	195.64	-1.92142	1.01509e-17	SPTBN5	protein_coding
ENSG00000235518	23.1299	-4.48792	1.01754e-17	AC011196.3	lncRNA
ENSG00000137802	3134.05	-1.4893	1.02795e-17	MAPKBP1	protein_coding
ENSG00000107833	192.711	2.11199	1.02968e-17	NPM3	protein_coding
ENSG00000213918	944.422	-1.65444	1.04783e-17	DNASE1	protein_coding
ENSG00000196465	900.406	1.46679	1.09953e-17	MYL6B	protein_coding
ENSG00000169764	1238.77	0.974663	1.102e-17	UGP2	protein_coding
ENSG00000106125	43.1544	-3.03587	1.11517e-17	FAM188B	protein_coding
ENSG00000089063	378.322	1.24725	1.13056e-17	TMEM230	protein_coding
ENSG00000164346	335.47	1.79905	1.13212e-17	NSA2	protein_coding
ENSG00000158987	227.369	-2.13114	1.16e-17	RAPGEF6	protein_coding
ENSG00000155130	2522.85	1.78312	1.16703e-17	MARCKS	protein_coding
ENSG00000164611	71.7013	2.22	1.16731e-17	PTTG1	protein_coding
ENSG00000157110	134.207	-2.44378	1.16763e-17	RBPMS	protein_coding
ENSG00000071553	2330.44	1.41651	1.1905e-17	ATP6AP1	protein_coding
ENSG00000260473	17.3466	-4.40638	1.22389e-17	RP11-923I11.4	lncRNA
ENSG00000205085	117.937	-2.83975	1.23346e-17	FAM71F2	protein_coding
ENSG00000108106	208.507	2.19809	1.26173e-17	UBE2S	protein_coding
ENSG00000117691	557.979	2.35174	1.26612e-17	NENF	protein_coding
ENSG00000100764	330.558	1.60557	1.27766e-17	PSMC1	protein_coding
ENSG00000167526	5976.27	2.0912	1.28368e-17	RPL13	protein_coding
ENSG00000168488	1732.28	-1.34686	1.28368e-17	ATXN2L	protein_coding
ENSG00000092096	5498.77	1.30102	1.30893e-17	SLC22A17	protein_coding
ENSG00000197903	584.32	2.15053	1.31732e-17	HIST1H2BK	protein_coding
ENSG00000055955	33.5877	-3.96285	1.32725e-17	ITIH4	protein_coding
ENSG00000127955	1040.54	1.05411	1.32725e-17	GNAI1	protein_coding
ENSG00000214188	31.2703	-3.70503	1.32725e-17	ST7-OT4	protein_coding
ENSG00000112309	618.85	1.38615	1.35603e-17	B3GAT2	protein_coding
ENSG00000116005	1274.52	1.36975	1.3594e-17	PCYOX1	protein_coding
ENSG00000004777	2318.85	-1.73298	1.39178e-17	ARHGAP33	protein_coding
ENSG00000176454	948.43	-1.2392	1.39236e-17	LPCAT4	protein_coding
ENSG00000164190	1692.52	-1.06298	1.41061e-17	NIPBL	protein_coding
ENSG00000269936	98.9097	-3.50492	1.44497e-17	MIR145	lncRNA
ENSG00000231566	34.422	-3.58321	1.45486e-17	RP5-1158E12.3	lncRNA
ENSG00000148343	737.315	-0.926075	1.4665e-17	FAM73B	protein_coding
ENSG00000160201	706.574	-1.57391	1.47249e-17	U2AF1	protein_coding
ENSG00000089597	3059.71	1.10388	1.47262e-17	GANAB	protein_coding
ENSG00000256525	153.161	-1.73921	1.47456e-17	POLG2	protein_coding
ENSG00000175582	2543.14	1.32278	1.49163e-17	RAB6A	protein_coding
ENSG00000175455	786.751	-1.85712	1.51004e-17	CCDC14	protein_coding
ENSG00000177600	3452.92	2.41752	1.52545e-17	RPLP2	protein_coding
ENSG00000116652	16.4463	-3.17274	1.61688e-17	DLEU2L	protein_coding
ENSG00000126003	262.738	-2.03533	1.62933e-17	PLAGL2	protein_coding
ENSG00000219481	1923.71	-1.18589	1.62933e-17	NBPF1	protein_coding
ENSG00000269657	21.3834	-3.46913	1.63163e-17	AC079210.1	protein_coding
ENSG00000133111	122.891	-1.72534	1.63478e-17	RFXAP	protein_coding
ENSG00000215244	70.6924	-2.43585	1.6389e-17	RP11-563J2.2	lncRNA
ENSG00000174460	909.966	2.07235	1.64869e-17	ZCCHC12	protein_coding
ENSG00000232224	202.073	-3.83571	1.67342e-17	LINC00202-1	lncRNA
ENSG00000167770	1206.95	0.962686	1.67838e-17	OTUB1	protein_coding
ENSG00000196132	955.173	-1.68274	1.6933e-17	MYT1	protein_coding
ENSG00000174243	1281.26	0.926226	1.70315e-17	DDX23	protein_coding
ENSG00000075407	849.936	-0.877665	1.73708e-17	ZNF37A	protein_coding
ENSG00000179909	597.889	-1.13242	1.75036e-17	ZNF154	protein_coding
ENSG00000185627	1123.55	1.35339	1.75036e-17	PSMD13	protein_coding
ENSG00000133112	5281.33	2.08837	1.75473e-17	TPT1	protein_coding
ENSG00000088305	200.969	-1.89727	1.8298e-17	DNMT3B	protein_coding
ENSG00000160752	1034.95	1.30862	1.87427e-17	FDPS	protein_coding
ENSG00000074964	1616.99	-0.865035	1.88328e-17	ARHGEF10L	protein_coding
ENSG00000148482	397.161	1.95935	1.90197e-17	SLC39A12	protein_coding
ENSG00000115183	1062.92	-1.32974	1.96883e-17	TANC1	protein_coding
ENSG00000005893	1322.13	1.37618	2.01099e-17	LAMP2	protein_coding
ENSG00000104852	4863.75	-2.15633	2.03258e-17	SNRNP70	protein_coding
ENSG00000070950	185.711	-1.22779	2.0413e-17	RAD18	protein_coding
ENSG00000183960	496.777	-1.79057	2.05346e-17	KCNH8	protein_coding
ENSG00000272397	14.0565	-5.01093	2.08225e-17	RP11-497D6.5	lncRNA
ENSG00000112159	4462.54	-1.28765	2.09641e-17	MDN1	protein_coding
ENSG00000106105	1012.91	1.04505	2.09965e-17	GARS	protein_coding
ENSG00000128581	244.525	1.36836	2.19054e-17	RABL5	protein_coding
ENSG00000170638	305.974	-1.48607	2.32331e-17	TRABD	protein_coding
ENSG00000273173	21.4224	-3.14043	2.33567e-17	SNURF	protein_coding
ENSG00000273448	16.9369	-3.88601	2.35955e-17	RP11-166O4.6	lncRNA
ENSG00000228327	35.7105	-2.60693	2.44072e-17	RP11-206L10.2	lncRNA
ENSG00000168952	527.266	1.10569	2.44951e-17	STXBP6	protein_coding
ENSG00000085063	1343.04	1.43718	2.45399e-17	CD59	protein_coding
ENSG00000128271	21.1502	-4.12549	2.47539e-17	ADORA2A	protein_coding
ENSG00000197728	483.804	2.04215	2.52195e-17	RPS26	protein_coding
ENSG00000092964	27022	1.40664	2.59763e-17	DPYSL2	protein_coding
ENSG00000132670	2971.03	0.774942	2.63454e-17	PTPRA	protein_coding
ENSG00000172432	704.651	-1.22329	2.64026e-17	GTPBP2	protein_coding
ENSG00000138279	847.098	1.29366	2.65665e-17	ANXA7	protein_coding
ENSG00000135931	613.751	-1.09481	2.71173e-17	ARMC9	protein_coding
ENSG00000160949	229.614	-1.3189	2.78937e-17	TONSL	protein_coding
ENSG00000166313	6067.23	1.19032	2.78937e-17	APBB1	protein_coding
ENSG00000135821	15890.9	1.26998	2.85646e-17	GLUL	protein_coding
ENSG00000108465	1534.94	-1.53064	2.87635e-17	CDK5RAP3	protein_coding
ENSG00000140374	388.147	1.01231	2.88984e-17	ETFA	protein_coding
ENSG00000188050	17.5689	-4.17906	2.91043e-17	RNF133	protein_coding
ENSG00000198937	183.639	2.26993	2.92955e-17	CCDC167	protein_coding
ENSG00000272658	22.7256	-3.24666	2.94863e-17	LTB4R2	protein_coding
ENSG00000203813	663.327	2.53691	2.96419e-17	HIST1H3H	protein_coding
ENSG00000121766	849.306	1.25967	2.96564e-17	ZCCHC17	protein_coding
ENSG00000119720	646.712	-1.05761	2.97867e-17	NRDE2	protein_coding
ENSG00000235408	1929.67	-3.87576	3.09468e-17	SNORA71B	lncRNA
ENSG00000064726	918.021	1.46384	3.11277e-17	BTBD1	protein_coding
ENSG00000105640	3552.43	2.08711	3.13794e-17	RPL18A	protein_coding
ENSG00000140950	539.374	-1.13309	3.19863e-17	TLDC1	protein_coding
ENSG00000237604	20.7291	-3.02777	3.21181e-17	AP001056.1	lncRNA
ENSG00000147799	1090.87	-1.02535	3.22782e-17	ARHGAP39	protein_coding
ENSG00000141012	537.382	-1.54271	3.32056e-17	GALNS	protein_coding
ENSG00000116133	3241.15	1.2788	3.35737e-17	DHCR24	protein_coding
ENSG00000169612	84.4609	2.26421	3.37642e-17	FAM103A1	protein_coding
ENSG00000148399	646.898	-1.5426	3.40389e-17	DPH7	protein_coding
ENSG00000149532	1324.23	-0.925528	3.52445e-17	CPSF7	protein_coding
ENSG00000268863	31.1575	-3.02009	3.53356e-17	AC135048.1	protein_coding
ENSG00000099246	687.603	1.19072	3.58649e-17	RAB18	protein_coding
ENSG00000182272	2774.68	-1.3202	3.62736e-17	B4GALNT4	protein_coding
ENSG00000172602	542.383	1.36656	3.64358e-17	RND1	protein_coding
ENSG00000183092	646.538	-1.17257	3.69459e-17	BEGAIN	protein_coding
ENSG00000197409	523.75	1.76512	3.75041e-17	HIST1H3D	protein_coding
ENSG00000138759	1549.91	-1.16971	3.77378e-17	FRAS1	protein_coding
ENSG00000100106	262.891	-1.46909	3.82859e-17	TRIOBP	protein_coding
ENSG00000173480	263.354	-1.40111	3.98355e-17	ZNF417	protein_coding
ENSG00000157657	1085.96	-1.90851	3.98468e-17	ZNF618	protein_coding
ENSG00000197162	483.071	-1.18197	4.09753e-17	ZNF785	protein_coding
ENSG00000198327	705.807	2.36881	4.12211e-17	HIST1H4F	protein_coding
ENSG00000044574	2132.66	1.6985	4.14627e-17	HSPA5	protein_coding
ENSG00000160957	240.12	-1.82306	4.19146e-17	RECQL4	protein_coding
ENSG00000095539	726.333	-1.24491	4.4512e-17	SEMA4G	protein_coding
ENSG00000120675	200.799	1.47772	4.54678e-17	DNAJC15	protein_coding
ENSG00000013293	1297.27	1.10065	4.62728e-17	SLC7A14	protein_coding
ENSG00000119725	46.6284	-2.84953	4.63754e-17	ZNF410	protein_coding
ENSG00000090263	127.759	2.28162	4.6944e-17	MRPS33	protein_coding
ENSG00000006007	781.56	1.54246	4.72007e-17	GDE1	protein_coding
ENSG00000188321	220.449	-1.56048	4.74427e-17	ZNF559	protein_coding
ENSG00000186648	1353.52	-1.4638	4.77028e-17	LRRC16B	protein_coding
ENSG00000144381	1259.84	1.26649	4.81652e-17	HSPD1	protein_coding
ENSG00000261584	37.532	-3.00236	4.99123e-17	RP11-457M11.5	lncRNA
ENSG00000255622	50.5813	-2.42527	5.11005e-17	PCDHB17	protein_coding
ENSG00000150967	842.02	-1.02102	5.25753e-17	ABCB9	protein_coding
ENSG00000223473	51.4706	-2.21441	5.26129e-17	GS1-124K5.3	lncRNA
ENSG00000152082	571.829	1.47666	5.27279e-17	MZT2B	protein_coding
ENSG00000111799	824.9	-1.59476	5.30831e-17	COL12A1	protein_coding
ENSG00000173821	3773.36	-1.09312	5.35178e-17	RNF213	protein_coding
ENSG00000023734	793.045	1.19147	5.55012e-17	STRAP	protein_coding
ENSG00000149273	4491.93	1.87524	5.56328e-17	RPS3	protein_coding
ENSG00000121481	310.422	1.06533	5.59556e-17	RNF2	protein_coding
ENSG00000116670	483.766	0.860393	5.91679e-17	MAD2L2	protein_coding
ENSG00000196368	449.276	1.86775	5.91679e-17	NUDT11	protein_coding
ENSG00000198150	85.5301	-1.75379	5.99716e-17	AC135178.1	protein_coding
ENSG00000132718	9521.24	1.33158	6.00811e-17	SYT11	protein_coding
ENSG00000103152	352.858	1.60993	6.02103e-17	MPG	protein_coding
ENSG00000206530	329.669	-1.77999	6.07993e-17	WDR52	protein_coding
ENSG00000269923	43.346	-2.54288	6.09608e-17	RP11-214K3.24	lncRNA
ENSG00000142892	258.153	1.48156	6.12355e-17	PIGK	protein_coding
ENSG00000269858	355.32	-2.32802	6.14863e-17	EGLN2	protein_coding
ENSG00000100462	574.109	1.04978	6.46835e-17	PRMT5	protein_coding
ENSG00000204472	95.0327	2.64718	6.82133e-17	AIF1	protein_coding
ENSG00000102886	67.7033	-2.95127	6.89225e-17	GDPD3	protein_coding
ENSG00000198763	10340.2	-3.49247	6.98944e-17	MT-ND2	protein_coding
ENSG00000138293	1592.93	1.46095	7.10855e-17	NCOA4	protein_coding
ENSG00000168028	5071.56	1.96214	7.12207e-17	RPSA	protein_coding
ENSG00000198753	1832.13	-1.59541	7.15049e-17	PLXNB3	protein_coding
ENSG00000174938	4271.81	1.67576	7.25776e-17	SEZ6L2	protein_coding
ENSG00000125755	1829.32	-0.983805	7.2636e-17	SYMPK	protein_coding
ENSG00000258410	27.2034	-2.66176	7.3145e-17	RP11-173D3.1	lncRNA
ENSG00000184613	5990.82	1.30114	7.36605e-17	NELL2	protein_coding
ENSG00000196074	72.0583	-2.32847	7.54196e-17	SYCP2	protein_coding
ENSG00000105677	334.191	1.6112	7.59641e-17	TMEM147	protein_coding
ENSG00000179933	190.189	1.84772	7.76044e-17	C14orf119	protein_coding
ENSG00000119522	1269.11	-1.11529	7.77965e-17	DENND1A	protein_coding
ENSG00000109390	207.584	1.58181	7.79585e-17	NDUFC1	protein_coding
ENSG00000143127	178.595	-2.32657	7.83248e-17	ITGA10	protein_coding
ENSG00000141258	3660.21	-0.952376	7.84675e-17	SGSM2	protein_coding
ENSG00000100603	530.621	1.11217	8.47306e-17	SNW1	protein_coding
ENSG00000099797	969.518	1.19259	8.59061e-17	TECR	protein_coding
ENSG00000159086	609.267	-1.68542	8.74721e-17	PAXBP1	protein_coding
ENSG00000074842	377.663	1.68463	8.82426e-17	C19orf10	protein_coding
ENSG00000127364	33.2368	-2.55947	8.83285e-17	TAS2R4	protein_coding
ENSG00000093217	183.981	-2.00691	8.8953e-17	XYLB	protein_coding
ENSG00000170091	5450.69	1.56264	8.93016e-17	NSG2	protein_coding
ENSG00000063127	49.6971	-2.6536	9.53927e-17	SLC6A16	protein_coding
ENSG00000136718	757.641	1.43489	9.59951e-17	IMP4	protein_coding
ENSG00000164902	547.138	1.36808	9.84494e-17	PHAX	protein_coding
ENSG00000106236	856.341	1.22999	1.02901e-16	NPTX2	protein_coding
ENSG00000106615	529.841	1.29653	1.03172e-16	RHEB	protein_coding
ENSG00000180992	328.317	1.7499	1.05616e-16	MRPL14	protein_coding
ENSG00000254377	1121.66	-2.34962	1.07732e-16	LINC00966	lncRNA
ENSG00000188596	187.134	-1.56971	1.09915e-16	C12orf55	protein_coding
ENSG00000266490	63.1547	-2.83096	1.10192e-16	CTD-2349P21.9	lncRNA
ENSG00000124181	3726.83	-0.916265	1.1205e-16	PLCG1	protein_coding
ENSG00000107554	396.496	-1.21174	1.1648e-16	DNMBP	protein_coding
ENSG00000161551	397.776	-1.28129	1.16614e-16	ZNF577	protein_coding
ENSG00000178035	841.824	1.27849	1.16634e-16	IMPDH2	protein_coding
ENSG00000100316	8391.31	1.70767	1.17316e-16	RPL3	protein_coding
ENSG00000126217	6348.43	-1.12039	1.17316e-16	MCF2L	protein_coding
ENSG00000103184	1348.84	-1.25704	1.17663e-16	SEC14L5	protein_coding
ENSG00000143153	4908.89	1.52977	1.18217e-16	ATP1B1	protein_coding
ENSG00000165689	415.742	-1.40273	1.18587e-16	SDCCAG3	protein_coding
ENSG00000196890	170.927	2.17012	1.19591e-16	HIST3H2BB	protein_coding
ENSG00000177383	619.292	1.693	1.20506e-16	MAGEF1	protein_coding
ENSG00000175756	780.076	2.174	1.21178e-16	AURKAIP1	protein_coding
ENSG00000015592	2715.01	1.38389	1.21376e-16	STMN4	protein_coding
ENSG00000128185	545.293	1.62481	1.24578e-16	DGCR6L	protein_coding
ENSG00000139547	33.2763	-2.6986	1.26436e-16	RDH16	protein_coding
ENSG00000130643	1101.9	1.41985	1.2826e-16	CALY	protein_coding
ENSG00000131095	45656.5	1.44156	1.30254e-16	GFAP	protein_coding
ENSG00000133246	62.917	-2.09909	1.33901e-16	PRAM1	protein_coding
ENSG00000263126	18.7024	-3.88982	1.34387e-16	CTC-479C5.10	lncRNA
ENSG00000198010	1580.36	-1.19248	1.36563e-16	DLGAP2	protein_coding
ENSG00000151239	208.597	1.3735	1.3708e-16	TWF1	protein_coding
ENSG00000090013	285.803	2.5732	1.37981e-16	BLVRB	protein_coding
ENSG00000135387	2658.65	1.16713	1.38289e-16	CAPRIN1	protein_coding
ENSG00000124702	2280.26	1.36692	1.3831e-16	KLHDC3	protein_coding
ENSG00000011677	684.229	1.44133	1.38508e-16	GABRA3	protein_coding
ENSG00000132199	612.74	-2.37463	1.39346e-16	ENOSF1	protein_coding
ENSG00000150551	588.327	1.68263	1.40607e-16	LYPD1	protein_coding
ENSG00000138448	1636.18	1.24997	1.44054e-16	ITGAV	protein_coding
ENSG00000184897	1685.1	1.93255	1.46762e-16	H1FX	protein_coding
ENSG00000147027	724.154	1.761	1.53031e-16	TMEM47	protein_coding
ENSG00000123545	264.803	1.66201	1.53068e-16	NDUFAF4	protein_coding
ENSG00000131149	1553.54	-1.54316	1.55368e-16	GSE1	protein_coding
ENSG00000196187	2241.77	-1.80181	1.5579e-16	TMEM63A	protein_coding
ENSG00000082258	798.898	-1.08367	1.57097e-16	CCNT2	protein_coding
ENSG00000167325	352.006	1.20535	1.58762e-16	RRM1	protein_coding
ENSG00000138675	115.977	-2.06835	1.5909e-16	FGF5	protein_coding
ENSG00000204962	104.779	-1.86319	1.60473e-16	PCDHA8	protein_coding
ENSG00000156976	5252.4	1.18946	1.63639e-16	EIF4A2	protein_coding
ENSG00000156298	1574.18	1.27198	1.64026e-16	TSPAN7	protein_coding
ENSG00000145194	462.232	-1.25599	1.65572e-16	ECE2	protein_coding
ENSG00000149311	1723.38	-1.17534	1.70065e-16	ATM	protein_coding
ENSG00000169006	180.42	2.22781	1.74153e-16	NTSR2	protein_coding
ENSG00000235180	26.3551	-4.25746	1.7474e-16	LINC00601	lncRNA
ENSG00000108528	808.423	1.17627	1.84541e-16	SLC25A11	protein_coding
ENSG00000117592	825.712	1.46316	1.84884e-16	PRDX6	protein_coding
ENSG00000164199	4700.69	-1.22751	1.86172e-16	GPR98	protein_coding
ENSG00000203814	329.474	1.83017	1.86172e-16	HIST2H2BF	protein_coding
ENSG00000267002	153.524	-1.6013	1.86172e-16	RP11-242D8.1	lncRNA
ENSG00000020129	11255.4	1.62166	1.87213e-16	NCDN	protein_coding
ENSG00000143727	630.464	1.12694	1.87344e-16	ACP1	protein_coding
ENSG00000092051	3336.46	-1.13307	1.87554e-16	JPH4	protein_coding
ENSG00000268218	37.6804	-2.32565	1.87554e-16	AC137932.1	protein_coding
ENSG00000160439	359.608	-1.49348	1.89588e-16	RDH13	protein_coding
ENSG00000029364	1057.47	0.920551	1.92476e-16	SLC39A9	protein_coding
ENSG00000169689	486.247	2.00499	2.06666e-16	STRA13	protein_coding
ENSG00000070087	1776.18	1.36035	2.13065e-16	PFN2	protein_coding
ENSG00000011201	821.038	1.65083	2.13241e-16	KAL1	protein_coding
ENSG00000104728	1216.3	-1.29747	2.17063e-16	ARHGEF10	protein_coding
ENSG00000176956	976.442	1.66116	2.17585e-16	LY6H	protein_coding
ENSG00000147586	122.949	1.65338	2.35753e-16	MRPS28	protein_coding
ENSG00000130684	826.442	-1.45476	2.36232e-16	ZNF337	protein_coding
ENSG00000260011	12.8009	-4.37758	2.36977e-16	RP13-20L14.1	lncRNA
ENSG00000133265	825.862	1.352	2.37109e-16	HSPBP1	protein_coding
ENSG00000213397	77.0807	-3.12012	2.38212e-16	HAUS7	protein_coding
ENSG00000137259	261.453	2.59219	2.41557e-16	HIST1H2AB	protein_coding
ENSG00000131127	378.103	-1.07134	2.45622e-16	ZNF141	protein_coding
ENSG00000143258	432.668	-1.10307	2.47446e-16	USP21	protein_coding
ENSG00000215712	371.141	1.06237	2.50674e-16	TMEM242	protein_coding
ENSG00000166197	1354.81	1.42575	2.66506e-16	NOLC1	protein_coding
ENSG00000172345	131.938	-1.54136	2.68333e-16	STARD5	protein_coding
ENSG00000116717	189.833	1.44062	2.69726e-16	GADD45A	protein_coding
ENSG00000074201	626.666	1.27279	2.77518e-16	CLNS1A	protein_coding
ENSG00000153914	1009.33	-1.33433	2.80262e-16	SREK1	protein_coding
ENSG00000132938	849.358	-1.36692	2.86034e-16	MTUS2	protein_coding
ENSG00000172115	903.807	1.55311	2.91397e-16	CYCS	protein_coding
ENSG00000175066	284.165	-1.65409	2.94133e-16	GK5	protein_coding
ENSG00000171587	1644.42	-1.26583	2.9754e-16	DSCAM	protein_coding
ENSG00000161057	602.446	1.53129	2.98864e-16	PSMC2	protein_coding
ENSG00000197114	116.029	-2.04405	3.11341e-16	ZGPAT	protein_coding
ENSG00000151006	97.6924	-4.37697	3.13678e-16	PRSS53	protein_coding
ENSG00000179010	3012.8	1.85841	3.15256e-16	MRFAP1	protein_coding
ENSG00000197993	85.2606	-2.43163	3.30692e-16	KEL	protein_coding
ENSG00000203737	42.7515	-2.55958	3.30692e-16	GPR52	protein_coding
ENSG00000102898	776.704	1.18441	3.36008e-16	NUTF2	protein_coding
ENSG00000179219	11.2171	-5.00752	3.37782e-16	LINC00311	lncRNA
ENSG00000164967	168.058	1.51456	3.39676e-16	RPP25L	protein_coding
[truncated: 28,152 more rows]

## Sheet: S. table 3 
Supplementary Table 3: Transcript localization in cytosol and nucleus in brain tissues
Adult ctx differentially distributed transcripts							Fetal ctx differentially distributed transcripts							Fetal Cer differentially distributed transcripts
ensembl_ID	baseMean	log2FoldChange	pvalue	padj	gene_symbol	biotype	ensembl_ID	baseMean	log2FoldChange	pvalue	padj	gene_symbol	biotype	ensembl_ID	baseMean	log2FoldChange	pvalue	padj	gene_symbol	biotype
ENSG00000198888	27226.9990765314	-3.85494665558867	8.18019924484166e-191	1.62139729232006e-186	MT-ND1	protein_coding	ENSG00000229807	27255.4	-6.01706	2.37e-60	4.2e-56	XIST	lincRNA	ENSG00000269028	951.147	-9.77709	3.46e-73	5.88e-69	MTRNR2L12	protein_coding
ENSG00000176945	363.000614039846	-4.10921194279232	3.44960912580798e-162	2.62932163814217e-158	MUC20	protein_coding	ENSG00000243716	397.456	-6.36685	1.21e-45	1.07e-41	NPIPB5	protein_coding	ENSG00000168509	1602.1	-6.92111	4.8e-53	4.08e-49	HFE2	protein_coding
ENSG00000229180	339.024831225435	-4.36993156966265	3.97959987610438e-162	2.62932163814217e-158	GS1-124K5.11	lincRNA	ENSG00000243319	348.554	-5.86502	4.29e-42	2.53e-38	FGF14-IT1	lincRNA	ENSG00000198888	9377.98	-4.92965	6.19e-42	3.51e-38	MT-ND1	protein_coding
ENSG00000215788	657.692892175192	-4.63089935738881	2.58518969693677e-160	1.28102612457459e-156	TNFRSF25	protein_coding	ENSG00000185864	635.291	-5.25405	2.93e-41	1.3e-37	NPIPB4	protein_coding	ENSG00000198786	13908.4	-4.47809	1.07e-41	4.54e-38	MT-ND5	protein_coding
ENSG00000226380	500.895998760299	-3.85459348097726	1.33432648609289e-143	5.28953705616945e-140	MIR29A	lincRNA	ENSG00000245532	7059.07	-5.20265	1.39e-40	4.93e-37	NEAT1	lincRNA	ENSG00000255823	282.297	-8.17684	1.57e-40	5.34e-37	MTRNR2L8	protein_coding
ENSG00000215252	374.373143166307	-3.86056634579637	1.3039931303613e-134	4.30774130614855e-131	GOLGA8B	protein_coding	ENSG00000269028	439.809	-8.39628	3.48e-39	1.03e-35	MTRNR2L12	protein_coding	ENSG00000198695	648.571	-5.52196	2.71e-34	7.69e-31	MT-ND6	protein_coding
ENSG00000242086	906.146773007797	-3.06259512512219	6.20703214425293e-134	1.7575654875891e-130	LINC00969	lincRNA	ENSG00000258399	1415.91	-5.06747	4.97e-39	1.26e-35	MEG8	lincRNA	ENSG00000243716	258.717	-5.39815	8.77e-33	1.86e-29	NPIPB5	protein_coding
ENSG00000176155	1487.73472005525	-3.43675951173854	1.86788406345762e-133	4.62791625272418e-130	CCDC57	protein_coding	ENSG00000270103	2341.14	-4.40101	8e-36	1.77e-32	RNU11	lincRNA	ENSG00000271043	165.614	-7.07124	8.69e-33	1.86e-29	MTRNR2L2	protein_coding
ENSG00000167615	5542.97430110179	-3.93275930867065	2.00066810826685e-129	4.40613806377304e-126	LENG8	protein_coding	ENSG00000111664	546.943	-4.83804	3.51e-34	6.21e-31	GNB3	protein_coding	ENSG00000198763	3921.74	-4.71362	1.89e-32	3.57e-29	MT-ND2	protein_coding
ENSG00000229807	19320.0709648765	-5.15654123635187	5.59176698136741e-125	1.08655671244034e-121	XIST	lincRNA	ENSG00000135976	2099.2	-3.9343	3.45e-34	6.21e-31	ANKRD36	protein_coding	ENSG00000136367	1432.26	-3.71564	5.07e-32	8.62e-29	ZFHX2	protein_coding
ENSG00000245532	16167.3279623674	-3.8833633507655	6.03003069312534e-125	1.08655671244034e-121	NEAT1	lincRNA	ENSG00000261786	556.113	-4.38978	4.53e-32	7.28e-29	RP4-555D20.2	lincRNA	ENSG00000189043	2251.99	3.67531	8.92e-31	1.38e-27	NDUFA4	protein_coding
ENSG00000243319	269.644639527975	-5.50487274300884	6.78393651359981e-124	1.12053671363385e-120	FGF14-IT1	lincRNA	ENSG00000125995	845.118	4.50021	1.32e-31	1.95e-28	ROMO1	protein_coding	ENSG00000177954	5727.36	3.7227	2.2e-29	3.11e-26	RPS27	protein_coding
ENSG00000197774	901.359328962638	-4.13689052470731	4.52076117845226e-119	6.89276979370017e-116	EME2	protein_coding	ENSG00000235244	225.494	-6.0997	3.49e-31	4.76e-28	RP11-761E20.1	lincRNA	ENSG00000213741	2669.28	3.73028	1.99e-28	2.45e-25	RPS29	protein_coding
ENSG00000235244	183.107688272659	-4.81541973890533	4.94046622489188e-117	6.994641503113e-114	RP11-761E20.1	lincRNA	ENSG00000168970	790.577	-5.7093	4.23e-31	5.35e-28	JMJD7-PLA2G4B	protein_coding	ENSG00000255633	120.141	-7.12531	2.02e-28	2.45e-25	MTRNR2L9	protein_coding
ENSG00000111664	287.581251814542	-5.85951356033587	5.95086877360219e-116	7.86347799743794e-113	GNB3	protein_coding	ENSG00000158815	483.151	-5.66946	1.05e-30	1.15e-27	FGF17	protein_coding	ENSG00000185864	484.389	-4.50327	8.65e-28	9.79e-25	NPIPB4	protein_coding
ENSG00000213983	1613.44383817788	-4.73864144401845	9.07957828203334e-116	1.12478950705114e-112	AP1G2	protein_coding	ENSG00000175265	1691.22	-4.09595	1.1e-30	1.15e-27	GOLGA8A	protein_coding	ENSG00000105372	12852	3.18398	3.44e-26	3.65e-23	RPS19	protein_coding
ENSG00000198886	37107.1825961257	-3.03105135275434	7.37267205058436e-112	8.59610192439015e-109	MT-ND4	protein_coding	ENSG00000214548	19093.9	-4.34524	1.06e-30	1.15e-27	MEG3	lincRNA	ENSG00000131469	2817.12	3.6275	5.29e-26	5.28e-23	RPL27	protein_coding
ENSG00000214548	14931.4568926456	-3.96115958602932	2.284380957076e-110	2.51548416390019e-107	MEG3	lincRNA	ENSG00000213983	1803.16	-4.34346	4.34e-30	4.04e-27	AP1G2	protein_coding	ENSG00000111775	841.63	3.54918	1.46e-25	1.38e-22	COX6A1	protein_coding
ENSG00000198763	15636.3809851565	-3.55667155355723	6.39670659794532e-110	6.67311165673021e-107	MT-ND2	protein_coding	ENSG00000253857	191.125	-6.40774	4.27e-30	4.04e-27	RP11-386G21.2	protein_coding	ENSG00000169246	121.438	-5.54075	3.01e-25	2.69e-22	NPIPB3	protein_coding
ENSG00000253230	2732.66980095481	-5.24269661820319	1.12509402393997e-109	1.11502443242571e-106	LINC00599	lincRNA	ENSG00000197958	2733.93	3.73649	4.81e-30	4.25e-27	RPL12	protein_coding	ENSG00000197756	15473.3	3.29229	3.94e-25	3.33e-22	RPL37A	protein_coding
ENSG00000198695	689.60475434255	-4.382777921631	2.49680186351186e-109	2.35662427317469e-106	MT-ND6	protein_coding	ENSG00000235408	1112	-4.51856	8.56e-30	6.88e-27	SNORA71B	lincRNA	ENSG00000198899	3381.27	-3.80682	4.12e-25	3.33e-22	MT-ATP6	protein_coding
ENSG00000225783	10005.7899878967	-4.33974863808526	9.14381378462917e-109	8.23816059205158e-106	MIAT	lincRNA	ENSG00000251562	140221	-4.02892	8.49e-30	6.88e-27	MALAT1	lincRNA	ENSG00000198886	17947.5	-3.84701	1.61e-24	1.24e-21	MT-ND4	protein_coding
ENSG00000214193	473.970623207358	-3.78711129962653	1.32181504813971e-108	1.12260298444152e-105	SH3D21	protein_coding	ENSG00000178404	217.465	-5.93538	1.45e-29	1.11e-26	DDC8	protein_coding	ENSG00000127184	1644.32	3.63389	1.62e-23	1.19e-20	COX7C	protein_coding
ENSG00000225206	454.203947493556	-3.29851968480647	1.35928921984746e-108	1.12260298444152e-105	MIR137HG	lincRNA	ENSG00000215252	717.502	-4.19546	1.02e-28	7.54e-26	GOLGA8B	protein_coding	ENSG00000156482	5040.05	3.41065	3.7e-23	2.62e-20	RPL30	protein_coding
ENSG00000251562	179040.428337655	-3.58208994508373	2.02823543000548e-108	1.60806617832555e-105	MALAT1	lincRNA	ENSG00000229180	401.623	-4.46519	7.59e-28	5.37e-25	GS1-124K5.11	lincRNA	ENSG00000125995	693.403	3.48259	5.03e-23	3.41e-20	ROMO1	protein_coding
ENSG00000185513	911.665911664834	-2.88369314728447	3.71712346333101e-107	2.83373477564169e-104	L3MBTL1	protein_coding	ENSG00000143947	2360.9	3.80417	8.44e-28	5.74e-25	RPS27A	protein_coding	ENSG00000034510	13797.9	3.31852	6.07e-23	3.96e-20	TMSB10	protein_coding
ENSG00000182230	524.133844425943	-3.57219448074324	3.44413015407963e-106	2.52837421422268e-103	FAM153B	protein_coding	ENSG00000272505	1271.52	-3.67036	5.11e-27	3.35e-24	RP11-981G7.6	lincRNA	ENSG00000212907	5624.41	-3.42717	7.79e-23	4.9e-20	MT-ND4L	protein_coding
ENSG00000080823	591.668575864597	-2.89099739470836	7.98325496584486e-105	5.65128916707182e-102	MOK	protein_coding	ENSG00000188825	809.938	-4.48475	9.91e-27	6.26e-24	LINC00910	lincRNA	ENSG00000147403	14315.5	3.13956	1.02e-22	6.17e-20	RPL10	protein_coding
ENSG00000142168	2689.53031649279	2.76195561933746	1.24357822681183e-104	8.49964277021975e-102	SOD1	protein_coding	ENSG00000183978	1150.88	3.56309	4.57e-26	2.79e-23	COA3	protein_coding	ENSG00000256316	2574.7	3.16665	1.49e-22	8.71e-20	HIST1H3F	protein_coding
ENSG00000272505	263.603575309131	-4.16948337800681	3.20872264646988e-102	2.12000305252265e-99	RP11-981G7.6	lincRNA	ENSG00000249669	360.757	-5.13277	4.72e-26	2.79e-23	MIR143HG	lincRNA	ENSG00000198727	8696.13	-3.21925	3.88e-22	2.2e-19	MT-CYB	protein_coding
ENSG00000196262	3266.31543471164	2.47019834902586	8.21919271592753e-102	5.2552457684645e-99	PPIA	protein_coding	ENSG00000229989	247.006	-4.91616	6.19e-26	3.53e-23	MIR181A1HG	lincRNA	ENSG00000099341	2144	3.05818	1.39e-21	7.62e-19	PSMD8	protein_coding
ENSG00000114841	2175.49145929349	-3.48685535523529	7.05360170159258e-99	4.36904497897708e-96	DNAH1	protein_coding	ENSG00000260417	157.036	-6.91584	1.2e-25	6.61e-23	CTD-2542L18.1	lincRNA	ENSG00000240972	418.559	3.98679	1.66e-21	8.83e-19	MIF	protein_coding
ENSG00000160796	676.35738634522	-2.55009191643195	5.84855311791004e-98	3.5128536772756e-95	NBEAL2	protein_coding	ENSG00000215346	201.581	-6.59742	1.61e-25	8.63e-23	AF131215.5	protein_coding	ENSG00000263603	123.742	-5.08114	1.89e-21	9.74e-19	CTD-2349P21.5	lincRNA
ENSG00000059588	1204.06617941576	-2.97108450614524	7.57796116092615e-98	4.41772847560933e-95	TARBP1	protein_coding	ENSG00000166762	294.806	-4.44062	1.72e-25	8.96e-23	CATSPER2	protein_coding	ENSG00000135940	1945.12	3.30999	3.39e-21	1.69e-18	COX5B	protein_coding
ENSG00000167549	1916.07301201507	-4.34951702031197	1.47764818215775e-97	8.36813274815678e-95	CORO6	protein_coding	ENSG00000145912	856.19	3.68599	1.88e-25	9.52e-23	NHP2	protein_coding	ENSG00000168274	5143.51	3.0929	3.69e-21	1.79e-18	HIST1H2AE	protein_coding
ENSG00000260807	1982.61601622958	-3.17642169243628	1.62441078024693e-97	8.94373502090954e-95	RP11-161M6.2	lincRNA	ENSG00000071082	5175.9	3.47195	2.86e-25	1.37e-22	RPL31	protein_coding	ENSG00000198339	434.592	3.50926	7.32e-21	3.45e-18	HIST1H4I	protein_coding
ENSG00000177679	1222.44753198257	-3.14178332407311	1.49717880694669e-96	8.02042733310549e-94	SRRM3	protein_coding	ENSG00000109475	3373.9	3.83697	2.82e-25	1.37e-22	RPL34	protein_coding	ENSG00000122026	4497.16	2.83034	1.07e-20	4.9e-18	RPL21	protein_coding
ENSG00000155066	214.941893754003	-4.00257350648777	2.55723689026695e-94	1.33386822110477e-91	PROM2	protein_coding	ENSG00000059588	1866.77	-3.52815	3.53e-25	1.64e-22	TARBP1	protein_coding	ENSG00000182899	6244.03	3.09304	1.11e-20	4.95e-18	RPL35A	protein_coding
ENSG00000124440	1017.94356601464	-3.0283819181978	9.42568562522532e-94	4.79042345583567e-91	HIF3A	protein_coding	ENSG00000127184	1809.93	3.8591	1.37e-24	6.24e-22	COX7C	protein_coding	ENSG00000117410	2196.76	2.98893	1.3e-20	5.67e-18	ATP6V0B	protein_coding
ENSG00000255571	473.443086220829	-2.77441927941128	3.33243884077295e-93	1.65130675657402e-90	LINC00925	lincRNA	ENSG00000256443	235.988	-5.2657	1.93e-24	8.53e-22	RP11-794G24.1	lincRNA	ENSG00000142534	14903.6	3.14164	1.46e-20	6.19e-18	RPS11	protein_coding
ENSG00000203930	856.891025522753	-4.05749577017224	9.08866967449915e-92	4.39381760044506e-89	LINC00632	protein_coding	ENSG00000111775	1260.1	3.41273	2.52e-24	1.07e-21	COX6A1	protein_coding	ENSG00000166987	594.453	-3.17603	1.79e-20	7.43e-18	MBD6	protein_coding
ENSG00000185864	410.829026477664	-4.41459179311081	3.26786964868125e-90	1.54220105491693e-87	NPIPB4	protein_coding	ENSG00000167283	956.244	3.72374	2.54e-24	1.07e-21	ATP5L	protein_coding	ENSG00000229807	8639.32	-3.31648	2.44e-20	9.86e-18	XIST	lincRNA
ENSG00000198563	890.632131100642	-3.10059983753229	4.81558910516447e-88	2.21976259659221e-85	DDX39B	protein_coding	ENSG00000246922	730.01	-4.19391	3.2e-24	1.32e-21	UBAP1L	protein_coding	ENSG00000109475	4962.03	3.35119	3.24e-20	1.28e-17	RPL34	protein_coding
ENSG00000141140	540.08256378778	-2.86176343425518	1.29468019261324e-87	5.83224002222434e-85	MYO19	protein_coding	ENSG00000232931	353.21	-5.17757	7.82e-24	3.14e-21	LINC00342	lincRNA	ENSG00000142937	14339.5	2.88689	7.75e-20	2.99e-17	RPS8	protein_coding
ENSG00000183426	165.614317151504	-4.05986631138203	1.71849637360012e-87	7.56940369358398e-85	NPIPA1	protein_coding	ENSG00000075826	672.357	-4.00194	8.37e-24	3.29e-21	SEC31B	protein_coding	ENSG00000132510	4418.38	-3.18001	1.26e-19	4.76e-17	KDM6B	protein_coding
ENSG00000076344	1844.91789876644	-3.49029615969677	2.71120907695526e-85	1.16823641552892e-82	RGS11	protein_coding	ENSG00000225206	661.862	-3.94258	2.13e-23	8.19e-21	MIR137HG	lincRNA	ENSG00000111676	5029.37	-2.81683	1.35e-19	4.99e-17	ATN1	protein_coding
ENSG00000166762	330.755933778353	-3.76726357239419	5.31050636502886e-85	2.23956482257951e-82	CATSPER2	protein_coding	ENSG00000106153	1920.29	3.72613	2.42e-23	8.97e-21	CHCHD2	protein_coding	ENSG00000228253	993.449	-4.40116	1.47e-19	5.31e-17	MT-ATP8	protein_coding
ENSG00000197119	1825.89258412599	-2.42968685781899	7.6768226619229e-85	3.17004795795779e-82	SLC25A29	protein_coding	ENSG00000112306	2599.08	4.13488	2.43e-23	8.97e-21	RPS12	protein_coding	ENSG00000084207	1746.64	3.04949	3.03e-19	1.07e-16	GSTP1	protein_coding
ENSG00000073605	343.802727125013	-4.17001933396703	6.47914964008469e-84	2.62088214318609e-81	GSDMB	protein_coding	ENSG00000114841	1489.81	-3.3888	3.14e-23	1.13e-20	DNAH1	protein_coding	ENSG00000197958	3480.34	3.2485	3.43e-19	1.19e-16	RPL12	protein_coding
ENSG00000214402	687.793690176979	-4.73374879862111	1.5205232284808e-83	6.02765818234358e-81	LCNL1	protein_coding	ENSG00000179698	335.945	-4.82144	3.93e-23	1.39e-20	KIAA1875	protein_coding	ENSG00000170889	7353.84	2.75196	4.1e-19	1.38e-16	RPS9	protein_coding
ENSG00000140400	2382.26598004075	-2.19981221931824	3.5832715715069e-83	1.39262795723212e-80	MAN2C1	protein_coding	ENSG00000117410	2850.55	3.09679	6.08e-23	2.11e-20	ATP6V0B	protein_coding	ENSG00000188825	402.945	-3.34006	4.14e-19	1.38e-16	LINC00910	lincRNA
ENSG00000206077	936.762856171802	-3.11597178556401	4.57035195245341e-83	1.74209511633806e-80	ZDHHC11B	protein_coding	ENSG00000144713	6044.59	3.99318	7.76e-23	2.64e-20	RPL32	protein_coding	ENSG00000204628	14577.4	2.68941	4.38e-19	1.43e-16	GNB2L1	protein_coding
ENSG00000169635	337.884832229626	-2.8576737989082	7.11272902875909e-83	2.6600264543214e-80	HIC2	protein_coding	ENSG00000142534	10626.7	3.78616	1.39e-22	4.64e-20	RPS11	protein_coding	ENSG00000169976	852.231	3.27179	5.57e-19	1.78e-16	SF3B5	protein_coding
ENSG00000164877	1340.39253003386	-3.30140947603789	1.90317709407312e-82	6.98571725585619e-80	MICALL2	protein_coding	ENSG00000122026	3066.32	3.21396	1.43e-22	4.69e-20	RPL21	protein_coding	ENSG00000028277	758.317	-3.02354	7.01e-19	2.21e-16	POU2F2	protein_coding
ENSG00000271204	203.469939842198	-4.62013307455001	8.46163463208071e-82	3.04941927349949e-79	RP11-138A9.1	lincRNA	ENSG00000174501	2672.4	-3.19975	1.79e-22	5.77e-20	ANKRD36C	protein_coding	ENSG00000112306	3431.2	3.28403	8.29e-19	2.56e-16	RPS12	protein_coding
ENSG00000261786	491.885861584457	-4.3047682986309	3.99604032829869e-81	1.41438420262872e-78	RP4-555D20.2	lincRNA	ENSG00000126267	1464.54	3.72892	2.6e-22	8.07e-20	COX6B1	protein_coding	ENSG00000187837	5222.49	3.04963	1.02e-18	3.1e-16	HIST1H1C	protein_coding
ENSG00000168026	275.57221064577	-3.45627930441132	8.86600465445243e-81	3.08303646062985e-78	TTC21A	protein_coding	ENSG00000213741	2028.21	3.19204	2.56e-22	8.07e-20	RPS29	protein_coding	ENSG00000063177	11621.9	2.67989	1.33e-18	3.95e-16	RPL18	protein_coding
ENSG00000179532	832.077132864976	-2.98072107403045	2.05132969614994e-80	7.01024239782551e-78	DNHD1	protein_coding	ENSG00000173660	1249.88	3.28313	4.7e-22	1.43e-19	UQCRH	protein_coding	ENSG00000183978	1005.54	2.921	1.94e-18	5.69e-16	COA3	protein_coding
ENSG00000131100	2849.51540255256	2.81973980181242	5.13269519735063e-80	1.72432460180825e-77	ATP6V1E1	protein_coding	ENSG00000034510	12875.5	3.88955	6.21e-22	1.86e-19	TMSB10	protein_coding	ENSG00000143947	3331.4	3.04189	3.27e-18	9.41e-16	RPS27A	protein_coding
ENSG00000198786	33196.0387014786	-3.01318464158213	7.34936517795327e-80	2.42786278653686e-77	MT-ND5	protein_coding	ENSG00000101439	10441.5	2.97823	7.04e-22	2.08e-19	CST3	protein_coding	ENSG00000243319	203.029	-4.4123	4.1e-18	1.16e-15	FGF14-IT1	lincRNA
ENSG00000171163	676.886926487129	-3.05696017460531	1.01698353852147e-79	3.3045296257433e-77	ZNF692	protein_coding	ENSG00000197182	956.043	-4.8479	7.31e-22	2.12e-19	FLJ27365	protein_coding	ENSG00000071082	7539.38	3.03297	4.35e-18	1.21e-15	RPL31	protein_coding
ENSG00000162390	865.538076963472	-2.57902074083505	1.84381066914825e-79	5.89454375373991e-77	ACOT11	protein_coding	ENSG00000174093	470.269	-4.18926	1.03e-21	2.9e-19	RP11-1407O15.2	protein_coding	ENSG00000167283	953.236	2.93487	4.46e-18	1.22e-15	ATP5L	protein_coding
ENSG00000061273	833.744786539392	-2.65965145789571	2.2283091999213e-79	7.01068518280001e-77	HDAC7	protein_coding	ENSG00000196683	1035.46	3.33417	1.02e-21	2.9e-19	TOMM7	protein_coding	ENSG00000161681	4731.13	-2.73088	5.16e-18	1.39e-15	SHANK1	protein_coding
ENSG00000213585	1604.80253441056	2.1899902764621	8.84635828049899e-79	2.73974480434016e-76	VDAC1	protein_coding	ENSG00000137285	17179.2	3.48458	1.33e-21	3.67e-19	TUBB2B	protein_coding	ENSG00000180573	2135.43	2.76463	6.74e-18	1.79e-15	HIST1H2AC	protein_coding
ENSG00000104852	5372.86451391979	-2.83420872313076	4.71745619836013e-78	1.43853383550302e-75	SNRNP70	protein_coding	ENSG00000168274	4479.78	3.1347	1.48e-21	3.96e-19	HIST1H2AE	protein_coding	ENSG00000124172	948.965	2.78673	1.75e-17	4.49e-15	ATP5E	protein_coding
ENSG00000135502	154.306949029183	-5.14422320319166	6.20837556869934e-78	1.86448806283621e-75	SLC26A10	protein_coding	ENSG00000269891	136.66	-5.3506	1.46e-21	3.96e-19	ARHGAP19-SLIT1	protein_coding	ENSG00000129993	606.919	-3.58673	1.74e-17	4.49e-15	CBFA2T3	protein_coding
ENSG00000139044	347.849084257582	-2.97875387438534	1.06320632470263e-77	3.14534515849713e-75	B4GALNT3	protein_coding	ENSG00000111716	2687.13	3.15992	1.59e-21	4.19e-19	LDHB	protein_coding	ENSG00000110700	3894.28	2.98451	2.1e-17	5.24e-15	RPS13	protein_coding
ENSG00000162341	630.200369548203	-3.09017255019085	1.45503301889346e-77	4.24120727463048e-75	TPCN2	protein_coding	ENSG00000112695	1546.09	3.30168	1.77e-21	4.6e-19	COX7A2	protein_coding	ENSG00000198258	1096.35	2.88831	2.08e-17	5.24e-15	UBL5	protein_coding
ENSG00000149451	238.228218906871	-3.47118665630338	8.81456631424399e-77	2.53207998427e-74	ADAM33	protein_coding	ENSG00000129562	705.781	3.508	2.32e-21	5.95e-19	DAD1	protein_coding	ENSG00000089157	13991.7	2.56545	2.83e-17	6.96e-15	RPLP0	protein_coding
ENSG00000178038	701.817337879138	-3.60266112887257	1.06821312128128e-76	3.02472175384516e-74	ALS2CL	protein_coding	ENSG00000103363	2354.27	3.22346	2.57e-21	6.5e-19	TCEB2	protein_coding	ENSG00000233927	2440.92	2.63245	3.15e-17	7.65e-15	RPS28	protein_coding
ENSG00000166987	430.463529278691	-2.93242638498201	1.39786180506279e-76	3.90239701945769e-74	MBD6	protein_coding	ENSG00000079462	3078.36	2.94543	2.82e-21	7.02e-19	PAFAH1B3	protein_coding	ENSG00000112514	1213.71	2.72712	3.66e-17	8.76e-15	CUTA	protein_coding
ENSG00000142303	762.243191517631	-3.0928627612532	2.03813039657029e-76	5.61080313755829e-74	ADAMTS10	protein_coding	ENSG00000147403	10200.5	3.50119	2.94e-21	7.24e-19	RPL10	protein_coding	ENSG00000233276	919.049	2.78315	5.06e-17	1.19e-14	GPX1	protein_coding
ENSG00000116288	1479.33602527407	2.43998545601293	2.26549069348433e-76	6.15127274459628e-74	PARK7	protein_coding	ENSG00000099341	2425.9	3.46743	3.4e-21	8.24e-19	PSMD8	protein_coding	ENSG00000147123	1290.03	3.00129	5.68e-17	1.32e-14	NDUFB11	protein_coding
ENSG00000109971	14931.6550052977	2.57265876563064	4.47758469797275e-76	1.19932711214213e-73	HSPA8	protein_coding	ENSG00000261069	1884.15	-3.87713	3.5e-21	8.36e-19	SNORD116-20	lincRNA	ENSG00000139718	2872.01	-2.92236	6.37e-17	1.46e-14	SETD1B	protein_coding
ENSG00000129646	410.015834415067	-2.62434495416256	5.38128341958218e-76	1.42216558212718e-73	QRICH2	protein_coding	ENSG00000271043	107.073	-6.83888	3.75e-21	8.84e-19	MTRNR2L2	protein_coding	ENSG00000231500	13105.6	2.55532	1.01e-16	2.29e-14	RPS18	protein_coding
ENSG00000214021	437.773803988654	-3.30285341884039	9.33257280597836e-76	2.43395954720128e-73	TTLL3	protein_coding	ENSG00000137267	14765.9	3.40577	6.18e-21	1.44e-18	TUBB2A	protein_coding	ENSG00000105640	7937.67	2.4664	1.4e-16	3.13e-14	RPL18A	protein_coding
ENSG00000161021	875.179701934382	-2.26043083463371	1.75113628926302e-75	4.50769771291978e-73	MAML1	protein_coding	ENSG00000042753	865.368	3.68206	6.58e-21	1.51e-18	AP2S1	protein_coding	ENSG00000256443	142.343	-4.25326	1.55e-16	3.42e-14	RP11-794G24.1	lincRNA
ENSG00000148824	154.71777798364	-3.26232600958433	2.17081704822744e-75	5.5163800913995e-73	MTG1	protein_coding	ENSG00000174684	4237.74	2.84507	7.05e-21	1.6e-18	B3GNT1	protein_coding	ENSG00000149806	1998.3	2.93097	1.61e-16	3.51e-14	FAU	protein_coding
ENSG00000179698	235.75563660422	-5.19076322645753	2.50990638038253e-75	6.29732333741293e-73	KIAA1875	protein_coding	ENSG00000185615	719.348	-3.89998	7.24e-21	1.62e-18	PDIA2	protein_coding	ENSG00000245532	4772.98	-3.65529	1.67e-16	3.6e-14	NEAT1	lincRNA
ENSG00000254377	856.307203293363	-3.02154335185607	6.34682996994818e-75	1.57250646042929e-72	LINC00966	lincRNA	ENSG00000111669	5940.67	3.15905	7.41e-21	1.64e-18	TPI1	protein_coding	ENSG00000198366	417.038	3.50228	1.73e-16	3.67e-14	HIST1H3A	protein_coding
ENSG00000166681	2801.1340610583	2.41441828736593	6.70309426730368e-75	1.64027199348428e-72	NGFRAP1	protein_coding	ENSG00000131116	1807.69	3.37978	8.27e-21	1.81e-18	ZNF428	protein_coding	ENSG00000152234	7392.81	2.58907	2.36e-16	4.95e-14	ATP5A1	protein_coding
ENSG00000160323	472.760606264912	-2.62285453296284	7.67999657319534e-75	1.85640502533298e-72	ADAMTS13	protein_coding	ENSG00000185946	775.997	-3.23673	9.04e-21	1.95e-18	RNPC3	protein_coding	ENSG00000114942	2815.86	2.49836	3.14e-16	6.5e-14	EEF1B2	protein_coding
ENSG00000149716	523.676989682402	-2.73738416386182	1.02682955322555e-74	2.45214320174501e-72	ORAOV1	protein_coding	ENSG00000179755	98.2548	-7.1083	9.47e-21	2.02e-18	CTD-2144E22.5	protein_coding	ENSG00000198327	1233.2	3.04626	3.31e-16	6.77e-14	HIST1H4F	protein_coding
ENSG00000130724	776.838856136022	2.11077860479812	6.18234623573258e-74	1.45881291355304e-71	CHMP2A	protein_coding	ENSG00000196262	3770.29	2.84606	1.03e-20	2.18e-18	PPIA	protein_coding	ENSG00000083845	9949.57	2.59446	3.58e-16	7.25e-14	RPS5	protein_coding
ENSG00000121310	721.73923002597	-2.55225200255154	1.10773716263224e-73	2.58311274123926e-71	ECHDC2	protein_coding	ENSG00000254995	154.725	-5.68356	1.25e-20	2.59e-18	STX16-NPEPL1	protein_coding	ENSG00000140836	2196.93	-2.97692	4.39e-16	8.78e-14	ZFHX3	protein_coding
ENSG00000135976	946.431850480578	-2.90866494864021	3.44905257351799e-73	7.9492640767093e-71	ANKRD36	protein_coding	ENSG00000272216	114.278	-6.6951	1.4e-20	2.88e-18	LL22NC03-2H8.5	lincRNA	ENSG00000198804	48396.7	-2.40324	5.12e-16	1.01e-13	MT-CO1	protein_coding
ENSG00000008710	10792.9530328473	-2.54108408938181	4.58117159727684e-73	1.04371726700718e-70	PKD1	protein_coding	ENSG00000198366	543.495	3.84053	1.43e-20	2.9e-18	HIST1H3A	protein_coding	ENSG00000169020	587.864	2.80202	5.31e-16	1.04e-13	ATP5I	protein_coding
ENSG00000108848	2128.86424353238	-2.11806713002859	8.91345061425099e-73	2.00765346164851e-70	LUC7L3	protein_coding	ENSG00000065978	7900.21	3.33695	1.74e-20	3.5e-18	YBX1	protein_coding	ENSG00000126267	1088.42	3.04407	5.44e-16	1.05e-13	COX6B1	protein_coding
ENSG00000243716	205.606956795071	-4.95567500144317	1.66357732714116e-72	3.70491755070392e-70	NPIPB5	protein_coding	ENSG00000185823	127.247	-5.50369	1.95e-20	3.87e-18	NPAP1	protein_coding	ENSG00000116459	1109.11	2.76928	5.73e-16	1.09e-13	ATP5F1	protein_coding
ENSG00000161996	352.331545413217	-3.22064729248512	3.31609171673018e-72	7.30313932414543e-70	WDR90	protein_coding	ENSG00000264112	537.344	-4.31185	3.2e-20	6.3e-18	RP11-159D12.2	lincRNA	ENSG00000144713	9307.4	3.43006	6.2e-16	1.17e-13	RPL32	protein_coding
ENSG00000105409	17271.9239972615	2.06882697320368	5.05912491830393e-72	1.10194412094178e-69	ATP1A3	protein_coding	ENSG00000243789	121.319	-5.39993	3.36e-20	6.54e-18	JMJD7	protein_coding	ENSG00000127124	4759.94	-2.86977	6.51e-16	1.22e-13	HIVEP3	protein_coding
ENSG00000130518	182.721215472364	-4.06187372700702	6.23186671848297e-72	1.34262858942447e-69	KIAA1683	protein_coding	ENSG00000116586	575.873	3.81736	4.92e-20	9.46e-18	LAMTOR2	protein_coding	ENSG00000123131	277.61	3.92937	6.82e-16	1.26e-13	PRDX4	protein_coding
ENSG00000230590	586.630698978596	-2.97360101728004	9.214619953127e-72	1.96390303323581e-69	FTX	lincRNA	ENSG00000142676	3759.38	3.22388	7.64e-20	1.45e-17	RPL11	protein_coding	ENSG00000198712	10374.9	-2.67743	7.37e-16	1.35e-13	MT-CO2	protein_coding
ENSG00000269858	365.963989174147	-2.6661953449116	1.16635916682878e-71	2.45940479209715e-69	EGLN2	protein_coding	ENSG00000203930	566.888	-4.34726	8.41e-20	1.58e-17	LINC00632	protein_coding	ENSG00000125743	1469.13	2.73918	7.53e-16	1.36e-13	SNRPD2	protein_coding
ENSG00000140398	590.450404499637	-3.10832953436271	1.67602739918692e-71	3.49689885045093e-69	NEIL1	protein_coding	ENSG00000147123	1282.31	3.68113	1.02e-19	1.9e-17	NDUFB11	protein_coding	ENSG00000163046	4724.75	-3.96427	1.13e-15	2.03e-13	ANKRD30BL	protein_coding
ENSG00000158286	377.964682551525	-4.06152778820556	2.09967883779233e-71	4.33518065040436e-69	RNF207	protein_coding	ENSG00000181218	409.891	4.25132	1.04e-19	1.92e-17	HIST3H2A	protein_coding	ENSG00000187094	778.744	2.99652	1.52e-15	2.67e-13	CCK	protein_coding
ENSG00000020129	13531.2184905034	1.83808914199356	5.02044970031839e-71	1.02587972690733e-68	NCDN	protein_coding	ENSG00000063177	8950.39	3.38702	1.09e-19	1.99e-17	RPL18	protein_coding	ENSG00000256618	46.7914	-5.79895	1.52e-15	2.67e-13	MTRNR2L1	protein_coding
ENSG00000256618	242.525482947881	-6.867194668677	5.2065220247604e-71	1.05304564339567e-68	MTRNR2L1	protein_coding	ENSG00000114270	935.502	-3.68121	1.26e-19	2.26e-17	COL7A1	protein_coding	ENSG00000198937	372.021	3.00795	1.69e-15	2.93e-13	CCDC167	protein_coding
ENSG00000175265	663.073166203653	-3.45110256920588	9.76759517031786e-71	1.95559094819061e-68	GOLGA8A	protein_coding	ENSG00000231500	9768.65	3.56142	1.25e-19	2.26e-17	RPS18	protein_coding	ENSG00000105583	460.83	2.95185	2.43e-15	4.16e-13	WDR83OS	protein_coding
ENSG00000173369	1014.67087933149	2.97813670581079	1.73733215125493e-70	3.44356605700241e-68	C1QB	protein_coding	ENSG00000138326	4993.48	3.44988	1.34e-19	2.36e-17	RPS24	protein_coding	ENSG00000184825	491.936	3.16271	3e-15	5.1e-13	HIST1H2AH	protein_coding
ENSG00000111669	4742.71219437391	2.44567886373948	2.18994940739976e-70	4.29772150535353e-68	TPI1	protein_coding	ENSG00000156482	3915.42	3.50426	1.36e-19	2.36e-17	RPL30	protein_coding	ENSG00000188846	3355.68	2.45761	3.21e-15	5.39e-13	RPL14	protein_coding
ENSG00000185946	616.838814823668	-2.25102796660349	3.61519509989817e-70	7.02517471324329e-68	RNPC3	protein_coding	ENSG00000163728	811.932	-3.22412	1.36e-19	2.36e-17	TTC14	protein_coding	ENSG00000184348	394.466	3.14935	3.3e-15	5.5e-13	HIST1H2AK	protein_coding
ENSG00000177595	483.635129892369	-3.50710212119423	5.61485596114068e-70	1.08050543694922e-67	PIDD	protein_coding	ENSG00000196747	661.524	3.86839	1.47e-19	2.53e-17	HIST1H2AI	protein_coding	ENSG00000126464	3107.69	-2.80264	5.1e-15	8.42e-13	PRR12	protein_coding
ENSG00000065154	1955.19408546066	2.47034459809774	1.10479462477689e-69	2.10558983247142e-67	OAT	protein_coding	ENSG00000254938	99.6914	-6.46238	1.81e-19	3.08e-17	RP11-688I9.4	lincRNA	ENSG00000181218	329.734	3.2705	5.21e-15	8.51e-13	HIST3H2A	protein_coding
ENSG00000155275	556.609043998818	-2.46808920861668	1.18594727173353e-69	2.23872960695527e-67	TRMT44	protein_coding	ENSG00000213240	420.791	-3.44269	1.86e-19	3.14e-17	NOTCH2NL	protein_coding	ENSG00000177600	7479.22	2.85683	5.48e-15	8.86e-13	RPLP2	protein_coding
ENSG00000114270	795.74590095491	-4.06984271772968	2.88558700913973e-69	5.39577548190175e-67	COL7A1	protein_coding	ENSG00000196565	1327.02	3.44333	1.92e-19	3.21e-17	HBG2	protein_coding	ENSG00000124635	940.886	2.6936	6.11e-15	9.78e-13	HIST1H2BJ	protein_coding
ENSG00000163482	555.863438369229	-3.03956236226166	3.76230995356275e-69	6.96941547566048e-67	STK36	protein_coding	ENSG00000053438	13180.4	3.2399	2.04e-19	3.37e-17	NNAT	protein_coding	ENSG00000137496	262.63	-3.13107	6.45e-15	1.02e-12	IL18BP	protein_coding
ENSG00000135596	1237.43085205316	-3.01357240087041	4.60731094673719e-69	8.45569539585906e-67	MICAL1	protein_coding	ENSG00000158286	441.413	-3.49001	2.12e-19	3.47e-17	RNF207	protein_coding	ENSG00000142541	11258.8	2.49659	7.08e-15	1.11e-12	RPL13A	protein_coding
ENSG00000168509	3965.82079721338	-8.73964413295122	1.2279164745274e-68	2.23289288455116e-66	HFE2	protein_coding	ENSG00000230606	269.593	-4.26071	2.89e-19	4.69e-17	AC159540.1	lincRNA	ENSG00000103363	2374.4	2.59763	8.89e-15	1.39e-12	TCEB2	protein_coding
ENSG00000175309	705.420279237879	-2.44020588300177	1.41428226688937e-68	2.54840807381947e-66	PHYKPL	protein_coding	ENSG00000142168	1947.02	3.12559	3.06e-19	4.92e-17	SOD1	protein_coding	ENSG00000167552	84474.2	2.58915	1.17e-14	1.81e-12	TUBA1A	protein_coding
ENSG00000184949	152.652404585096	-3.22027266930407	3.0739591180482e-68	5.48909402512013e-66	FAM227A	protein_coding	ENSG00000204628	13457.9	3.10476	3.94e-19	6.29e-17	GNB2L1	protein_coding	ENSG00000196966	928.665	2.67376	1.19e-14	1.82e-12	HIST1H3E	protein_coding
ENSG00000154277	7890.24143326713	2.03252668760169	4.80258147157576e-68	8.49928279893777e-66	UCHL1	protein_coding	ENSG00000084623	1608.53	3.00265	5.18e-19	8.18e-17	EIF3I	protein_coding	ENSG00000099954	1708.87	-2.61214	1.4e-14	2.12e-12	CECR2	protein_coding
ENSG00000014641	3659.82188528524	2.2564388048657	2.80616003736839e-67	4.9222033717415e-65	MDH1	protein_coding	ENSG00000114770	2784.81	-2.90591	5.27e-19	8.25e-17	ABCC5	protein_coding	ENSG00000008988	5206.53	2.60924	1.8e-14	2.7e-12	RPS20	protein_coding
ENSG00000130203	5792.60163908662	3.00605134884595	1.33820274645303e-66	2.32671198574083e-64	APOE	protein_coding	ENSG00000173113	669.679	3.65446	6.24e-19	9.68e-17	TRMT112	protein_coding	ENSG00000112695	1320.94	2.61763	1.81e-14	2.7e-12	COX7A2	protein_coding
ENSG00000188818	352.142074876052	-3.60033258508882	2.08123567845821e-66	3.58714542458437e-64	ZDHHC11	protein_coding	ENSG00000259957	331.006	-4.5463	6.91e-19	1.06e-16	RP11-491F9.8	lincRNA	ENSG00000161016	10300.9	2.5909	1.88e-14	2.78e-12	RPL8	protein_coding
ENSG00000198727	20509.8851369552	-2.44955657102379	2.20303173205094e-66	3.76433551387772e-64	MT-CYB	protein_coding	ENSG00000230590	1036.59	-3.45879	7.21e-19	1.1e-16	FTX	lincRNA	ENSG00000213465	286.481	3.12437	1.9e-14	2.78e-12	ARL2	protein_coding
ENSG00000061936	1340.9068965047	-2.32349762485618	2.86306075722363e-66	4.85031856999398e-64	SFSWAP	protein_coding	ENSG00000130520	1002.37	3.03778	8.14e-19	1.23e-16	LSM4	protein_coding	ENSG00000114391	3973.44	2.77391	1.99e-14	2.86e-12	RPL24	protein_coding
ENSG00000256443	312.029131572927	-4.91460570366813	6.86165889913072e-66	1.1525842460989e-63	RP11-794G24.1	lincRNA	ENSG00000117691	576.67	3.60876	1.2e-18	1.81e-16	NENF	protein_coding	ENSG00000136942	3067.82	2.39949	1.97e-14	2.86e-12	RPL35	protein_coding
ENSG00000138326	2200.45057493243	2.46016860119692	6.98141409093621e-66	1.16284545123064e-63	RPS24	protein_coding	ENSG00000125356	477.107	3.96879	1.29e-18	1.92e-16	NDUFA1	protein_coding	ENSG00000125652	636.891	2.61953	2.33e-14	3.32e-12	ALKBH7	protein_coding
ENSG00000129933	1684.69020458993	-1.9497887911913	1.25064188825943e-65	2.06574773893252e-63	MAU2	protein_coding	ENSG00000162188	1189.92	3.37661	1.44e-18	2.12e-16	GNG3	protein_coding	ENSG00000084623	1381.81	2.48491	2.49e-14	3.52e-12	EIF3I	protein_coding
ENSG00000102125	513.159616462603	-2.69504776392323	3.53583519794744e-65	5.79204871557985e-63	TAZ	protein_coding	ENSG00000197816	219.753	-4.67393	1.57e-18	2.29e-16	CCDC180	protein_coding	ENSG00000171282	3551.37	-2.64115	2.66e-14	3.73e-12	RP11-1055B8.7	protein_coding
ENSG00000188747	393.011765315575	-3.32731834880074	4.53864919019438e-65	7.37381685236417e-63	NOXA1	protein_coding	ENSG00000109107	6347.13	2.80001	1.67e-18	2.42e-16	ALDOC	protein_coding	ENSG00000162244	2540.55	2.80136	2.72e-14	3.78e-12	RPL29	protein_coding
ENSG00000177084	712.477515396149	-2.92282718600966	5.13674965389014e-65	8.27768413737857e-63	POLE	protein_coding	ENSG00000215440	399.129	-3.51633	1.8e-18	2.59e-16	NPEPL1	protein_coding	ENSG00000197914	653.275	3.27393	2.86e-14	3.95e-12	HIST1H4K	protein_coding
ENSG00000169246	119.443328280861	-5.68912583016161	8.47590084904587e-65	1.34400664583151e-62	NPIPB3	protein_coding	ENSG00000169020	759.293	3.05284	2.13e-18	3.03e-16	ATP5I	protein_coding	ENSG00000108298	10277.9	2.49841	3.12e-14	4.27e-12	RPL19	protein_coding
ENSG00000181163	1017.93115394484	2.06542597835029	8.44850359505237e-65	1.34400664583151e-62	NPM1	protein_coding	ENSG00000114857	3204.96	-3.01236	2.28e-18	3.23e-16	NKTR	protein_coding	ENSG00000197903	958.525	2.69092	3.21e-14	4.36e-12	HIST1H2BK	protein_coding
ENSG00000221978	2198.95159867349	-2.46559338671556	2.22714417940074e-64	3.50350990316683e-62	CCNL2	protein_coding	ENSG00000198258	1234.14	3.4747	2.36e-18	3.31e-16	UBL5	protein_coding	ENSG00000136810	892.432	2.79817	3.64e-14	4.91e-12	TXN	protein_coding
ENSG00000130508	297.339973478689	-3.10922835644968	2.36373416640471e-64	3.68910038679589e-62	PXDN	protein_coding	ENSG00000197774	963.082	-2.95427	2.93e-18	4.08e-16	EME2	protein_coding	ENSG00000004779	406.756	3.07605	4.14e-14	5.54e-12	NDUFAB1	protein_coding
ENSG00000100591	1238.98208661683	2.07057984061145	3.17288146079254e-64	4.91325651831007e-62	AHSA1	protein_coding	ENSG00000178038	357.49	-3.41351	3.35e-18	4.63e-16	ALS2CL	protein_coding	ENSG00000063169	645.244	-2.89189	4.25e-14	5.65e-12	GLTSCR1	protein_coding
ENSG00000197355	521.583309956822	-2.85933415772368	3.49438989246793e-64	5.36917070221759e-62	UAP1L1	protein_coding	ENSG00000073605	507.955	-4.46197	3.41e-18	4.68e-16	GSDMB	protein_coding	ENSG00000167526	11894	2.26601	4.86e-14	6.4e-12	RPL13	protein_coding
ENSG00000168653	882.808867357826	2.90385734390586	9.16479054937732e-64	1.39734856522468e-61	NDUFS5	protein_coding	ENSG00000197914	683.367	3.59398	3.73e-18	5.08e-16	HIST1H4K	protein_coding	ENSG00000170315	6167.81	2.55106	5.22e-14	6.82e-12	UBB	protein_coding
ENSG00000103168	916.603981904167	-2.5799858669573	1.44769386434165e-63	2.19043817443633e-61	TAF1C	protein_coding	ENSG00000169246	136.896	-5.10294	4e-18	5.41e-16	NPIPB3	protein_coding	ENSG00000111678	1816.33	2.53821	5.44e-14	7.05e-12	C12orf57	protein_coding
ENSG00000077616	250.621790931309	-2.58676355221218	2.01539173442133e-63	3.02629390666403e-61	NAALAD2	protein_coding	ENSG00000184076	782.978	3.49531	4.13e-18	5.54e-16	UQCR10	protein_coding	ENSG00000184260	793.814	2.88055	5.86e-14	7.54e-12	HIST2H2AC	protein_coding
ENSG00000072195	1642.60469655978	-2.29421685514773	3.30168999559338e-63	4.92051108290649e-61	SPEG	protein_coding	ENSG00000162244	1873.3	3.46835	5.68e-18	7.55e-16	RPL29	protein_coding	ENSG00000142168	1783.54	2.5778	5.93e-14	7.58e-12	SOD1	protein_coding
ENSG00000089220	8643.32238571293	2.51130762254958	3.55835642733415e-63	5.26344647359629e-61	PEBP1	protein_coding	ENSG00000105254	2017.72	3.10652	5.93e-18	7.82e-16	TBCB	protein_coding	ENSG00000164587	8466.21	2.46149	6.05e-14	7.67e-12	RPS14	protein_coding
ENSG00000197816	192.34681047058	-4.53932410909398	3.59139405898306e-63	5.2729645661558e-61	CCDC180	protein_coding	ENSG00000125743	1360.73	3.15286	6.01e-18	7.88e-16	SNRPD2	protein_coding	ENSG00000178404	134.284	-4.11461	6.36e-14	8e-12	DDC8	protein_coding
ENSG00000157423	2183.40888765459	-2.57457115909026	3.66219134224081e-63	5.33737460254082e-61	HYDIN	protein_coding	ENSG00000164434	1499.08	2.85229	6.32e-18	8.22e-16	FABP7	protein_coding	ENSG00000172809	7451.53	2.74187	6.51e-14	8.13e-12	RPL38	protein_coding
ENSG00000150753	1078.58661512328	1.88138749019439	3.70824912439635e-63	5.36505152515766e-61	CCT5	protein_coding	ENSG00000130203	4716.03	3.45447	6.49e-18	8.38e-16	APOE	protein_coding	ENSG00000125691	6207.01	2.37702	7.64e-14	9.48e-12	RPL23	protein_coding
ENSG00000197599	124.375784253993	-4.84320148970817	4.259683773537e-63	6.11820232429542e-61	CCDC154	protein_coding	ENSG00000266714	1973.18	-3.43313	6.58e-18	8.44e-16	MYO15B	protein_coding	ENSG00000196787	692.198	3.15874	7.95e-14	9.78e-12	HIST1H2AG	protein_coding
ENSG00000104936	1117.74202073573	-2.6744203505845	1.01984570600052e-62	1.45427062867887e-60	DMPK	protein_coding	ENSG00000133169	1532.2	2.9745	6.68e-18	8.5e-16	BEX1	protein_coding	ENSG00000104904	3859.21	2.29908	1e-13	1.22e-11	OAZ1	protein_coding
ENSG00000117450	1303.08291703913	2.49349495154543	1.26584153392434e-62	1.7921603602796e-60	PRDX1	protein_coding	ENSG00000152234	8809.11	2.60686	7.29e-18	9.21e-16	ATP5A1	protein_coding	ENSG00000188536	1731.41	2.6161	1.04e-13	1.27e-11	HBA2	protein_coding
ENSG00000127586	256.130211465386	-2.76903314078412	1.42696007096403e-62	2.00594152954454e-60	CHTF18	protein_coding	ENSG00000167815	4009.47	2.87076	7.51e-18	9.42e-16	PRDX2	protein_coding	ENSG00000126003	414.293	-2.68931	1.14e-13	1.38e-11	PLAGL2	protein_coding
ENSG00000102878	652.260780649612	-2.93863642648332	1.61340703934527e-62	2.25206626245512e-60	HSF4	protein_coding	ENSG00000168653	685.832	3.00794	9.92e-18	1.24e-15	NDUFS5	protein_coding	ENSG00000270672	45.7895	-5.32531	1.16e-13	1.38e-11	MTRNR2L6	protein_coding
ENSG00000185324	1068.13075999839	-2.24531605666797	2.69504354118466e-62	3.7355565055819e-60	CDK10	protein_coding	ENSG00000167615	4407.34	-3.71337	1.03e-17	1.27e-15	LENG8	protein_coding	ENSG00000196440	1128.93	-2.4735	1.33e-13	1.58e-11	ARMCX4	protein_coding
ENSG00000160613	1001.02811536364	-2.03578463125986	4.71867390355503e-62	6.49505801683086e-60	PCSK7	protein_coding	ENSG00000100300	344.122	3.71402	1.14e-17	1.4e-15	TSPO	protein_coding	ENSG00000106153	1581.09	2.44728	1.4e-13	1.64e-11	CHCHD2	protein_coding
ENSG00000142192	22027.9760594888	2.13889644624959	5.22294946781028e-62	7.13959182079087e-60	APP	protein_coding	ENSG00000225783	15760.5	-3.57005	1.64e-17	1.99e-15	MIAT	lincRNA	ENSG00000150991	9640.17	2.39971	1.4e-13	1.64e-11	UBC	protein_coding
ENSG00000152583	27852.6368521761	2.60482232398926	9.66075290481773e-62	1.31154646113967e-59	SPARCL1	protein_coding	ENSG00000255633	90.808	-6.60816	1.65e-17	1.99e-15	MTRNR2L9	protein_coding	ENSG00000196498	4244.57	-2.41233	1.57e-13	1.83e-11	NCOR2	protein_coding
ENSG00000266714	1994.54288751086	-3.46168168385157	9.91757474681654e-62	1.3372533949432e-59	MYO15B	protein_coding	ENSG00000150991	10077.6	3.15385	1.77e-17	2.14e-15	UBC	protein_coding	ENSG00000196747	414.096	3.5906	1.6e-13	1.85e-11	HIST1H2AI	protein_coding
ENSG00000155657	1439.62111294982	-2.58929824243707	1.02136040363788e-61	1.35868352755077e-59	TTN	protein_coding	ENSG00000185513	2003.5	-2.88146	1.9e-17	2.28e-15	L3MBTL1	protein_coding	ENSG00000155657	1076.49	-2.90027	1.66e-13	1.91e-11	TTN	protein_coding
ENSG00000165119	3564.77889359951	1.85813612932029	1.01974340644602e-61	1.35868352755077e-59	HNRNPK	protein_coding	ENSG00000263603	143.62	-5.77733	2.19e-17	2.6e-15	CTD-2349P21.5	lincRNA	ENSG00000242372	620.926	2.66348	1.68e-13	1.91e-11	EIF6	protein_coding
ENSG00000232224	222.143660846398	-4.31286042365866	1.47427585771639e-61	1.94810811838644e-59	LINC00202-1	lincRNA	ENSG00000197459	1046.69	3.09529	2.25e-17	2.65e-15	HIST1H2BH	protein_coding	ENSG00000176945	206.774	-3.44864	1.75e-13	1.98e-11	MUC20	protein_coding
ENSG00000131584	4427.13551063747	-2.58767639878061	1.70001889402e-61	2.23152811247487e-59	ACAP3	protein_coding	ENSG00000130255	2142.84	3.233	2.59e-17	3.03e-15	RPL36	protein_coding	ENSG00000110717	893.453	2.44078	2.08e-13	2.34e-11	NDUFS8	protein_coding
ENSG00000246922	1068.31469143835	-4.23562065805036	1.86233128540518e-61	2.42850450052737e-59	UBAP1L	protein_coding	ENSG00000169976	861.363	3.04473	3.34e-17	3.89e-15	SF3B5	protein_coding	ENSG00000184924	327.944	3.04855	2.58e-13	2.89e-11	PTRHD1	protein_coding
ENSG00000105221	2217.52083172241	-2.3969480512127	1.94442459578729e-61	2.5189830008562e-59	AKT2	protein_coding	ENSG00000189043	3472	2.70646	3.42e-17	3.95e-15	NDUFA4	protein_coding	ENSG00000175727	2423.28	-2.41005	2.66e-13	2.95e-11	MLXIP	protein_coding
ENSG00000171044	270.853666487866	-2.72452401339179	2.64621329392819e-61	3.40588270772407e-59	XKR6	protein_coding	ENSG00000165678	1693.26	2.73283	3.54e-17	4.07e-15	GHITM	protein_coding	ENSG00000169567	1110.24	2.40614	2.72e-13	2.99e-11	HINT1	protein_coding
ENSG00000160055	345.631565911128	-2.60719478831368	2.68757127754373e-61	3.4367967930448e-59	TMEM234	protein_coding	ENSG00000168026	432.893	-3.56183	3.69e-17	4.19e-15	TTC21A	protein_coding	ENSG00000163682	6287.96	2.64302	2.86e-13	3.13e-11	RPL9	protein_coding
ENSG00000163399	12147.1534442034	1.83492617537365	3.11845126009091e-61	3.96223220681166e-59	ATP1A1	protein_coding	ENSG00000244734	594.205	4.10881	3.67e-17	4.19e-15	HBB	protein_coding	ENSG00000182611	361.045	3.24583	3.12e-13	3.4e-11	HIST1H2AJ	protein_coding
ENSG00000170315	7811.23905085556	3.15081839450896	3.70979119403566e-61	4.68355230936183e-59	UBB	protein_coding	ENSG00000215021	2161.1	2.79075	3.89e-17	4.39e-15	PHB2	protein_coding	ENSG00000107223	1800.82	2.4296	3.32e-13	3.6e-11	EDF1	protein_coding
ENSG00000154263	245.317809010992	-2.41928816178899	4.24831563914413e-61	5.32948508123264e-59	ABCA10	protein_coding	ENSG00000198547	159.467	-4.20423	3.96e-17	4.43e-15	C20orf203	lincRNA	ENSG00000150779	355.518	2.90044	3.74e-13	3.99e-11	TIMM8B	protein_coding
ENSG00000184313	182.344103319929	-4.14478668312191	4.4082672165464e-61	5.49536254711737e-59	MROH7	protein_coding	ENSG00000102144	4287.45	2.60182	3.99e-17	4.44e-15	PGK1	protein_coding	ENSG00000237940	195.565	-3.38493	3.73e-13	3.99e-11	AC093642.3	lincRNA
ENSG00000183914	214.488634967436	-3.03385473752791	6.33976631641108e-61	7.853781759849e-59	DNAH2	protein_coding	ENSG00000196787	870.063	3.14511	4.3e-17	4.75e-15	HIST1H2AG	protein_coding	ENSG00000157657	2385.26	-2.76997	3.93e-13	4.17e-11	ZNF618	protein_coding
ENSG00000185684	293.824560992921	-2.6068514695904	7.64523897603142e-61	9.41219141266577e-59	EP400NL	protein_coding	ENSG00000164587	7407.1	3.48938	5.27e-17	5.79e-15	RPS14	protein_coding	ENSG00000137259	498.565	2.85993	4.39e-13	4.64e-11	HIST1H2AB	protein_coding
ENSG00000162878	519.03281668623	-1.9905615801315	7.71659178658985e-61	9.44139295074058e-59	PKDCC	protein_coding	ENSG00000184924	249.348	4.14486	5.38e-17	5.87e-15	PTRHD1	protein_coding	ENSG00000188987	1455.95	2.601	4.55e-13	4.77e-11	HIST1H4D	protein_coding
ENSG00000104885	620.009531859697	-2.88046892043088	2.30619328992716e-60	2.80435933740161e-58	DOT1L	protein_coding	ENSG00000177600	5349.55	3.53019	5.84e-17	6.34e-15	RPLP2	protein_coding	ENSG00000105254	2202.07	2.31896	4.62e-13	4.81e-11	TBCB	protein_coding
ENSG00000165138	632.801921741099	-2.43843861272925	2.4359521940342e-60	2.94408588036292e-58	ANKS6	protein_coding	ENSG00000110455	417.515	-3.60611	7.63e-17	8.19e-15	ACCS	protein_coding	ENSG00000260417	48.7481	-4.99523	4.69e-13	4.86e-11	CTD-2542L18.1	lincRNA
ENSG00000128833	311.857033678385	-2.29604721988646	2.82198909624448e-60	3.3899785379795e-58	MYO5C	protein_coding	ENSG00000155657	1352.01	-2.79744	7.64e-17	8.19e-15	TTN	protein_coding	ENSG00000197238	1045.54	3.07173	4.92e-13	5.07e-11	HIST1H4J	protein_coding
ENSG00000163046	31339.8721167561	-8.05432424954026	6.22627651462193e-60	7.43439920459766e-58	ANKRD30BL	protein_coding	ENSG00000084207	2046.67	2.8701	8.04e-17	8.57e-15	GSTP1	protein_coding	ENSG00000196262	3452.7	2.22977	5.13e-13	5.25e-11	PPIA	protein_coding
ENSG00000079134	335.397955307441	-2.12155074966812	6.81708013267998e-60	8.09109852154789e-58	THOC1	protein_coding	ENSG00000173267	518.006	3.69483	8.27e-17	8.71e-15	SNCG	protein_coding	ENSG00000197182	758.473	-3.58639	5.96e-13	6.06e-11	FLJ27365	protein_coding
ENSG00000137285	2280.65216702318	2.64335646411534	1.0575886705206e-59	1.24776577609457e-57	TUBB2B	protein_coding	ENSG00000182636	2000.38	3.11864	8.27e-17	8.71e-15	NDN	protein_coding	ENSG00000184076	560.714	2.63244	6.13e-13	6.2e-11	UQCR10	protein_coding
ENSG00000188385	2089.82193146436	-2.72572024904822	1.10039587418195e-59	1.29058855752429e-57	JAKMIP3	protein_coding	ENSG00000126432	1732.93	3.32365	8.6e-17	8.95e-15	PRDX5	protein_coding	ENSG00000076108	3217.94	-2.39835	6.51e-13	6.54e-11	BAZ2A	protein_coding
ENSG00000110274	1025.76700465084	-2.13285126314166	1.70449955093117e-59	1.98734621170628e-57	CEP164	protein_coding	ENSG00000170889	6554.15	3.52276	8.58e-17	8.95e-15	RPS9	protein_coding	ENSG00000164032	1259.51	2.31978	7.68e-13	7.68e-11	H2AFZ	protein_coding
ENSG00000166165	16601.5146943455	2.0303595827095	1.94110235368293e-59	2.24997600890932e-57	CKB	protein_coding	ENSG00000204387	1110.85	2.74866	8.84e-17	9.14e-15	C6orf48	protein_coding	ENSG00000167978	12195.8	-2.14025	7.77e-13	7.72e-11	SRRM2	protein_coding
ENSG00000173267	1279.55174765766	2.62716658294269	1.98888068965136e-59	2.29195372962672e-57	SNCG	protein_coding	ENSG00000182899	3995.22	3.20637	9.29e-17	9.55e-15	RPL35A	protein_coding	ENSG00000145912	820.554	2.7068	7.96e-13	7.86e-11	NHP2	protein_coding
ENSG00000152234	4898.67455549559	2.14725869997427	4.04237563100637e-59	4.63144088914319e-57	ATP5A1	protein_coding	ENSG00000114942	1684.73	2.91054	1.11e-16	1.14e-14	EEF1B2	protein_coding	ENSG00000203813	1379.33	2.74785	8.06e-13	7.92e-11	HIST1H3H	protein_coding
ENSG00000101104	184.177891786431	-3.37595992291166	4.29153190623552e-59	4.8886467766376e-57	PABPC1L	protein_coding	ENSG00000143621	1377.55	2.73719	1.35e-16	1.37e-14	ILF2	protein_coding	ENSG00000180596	2521.21	2.36987	8.5e-13	8.25e-11	HIST1H2BC	protein_coding
ENSG00000150991	8738.6793845526	2.27793317804385	4.61821125833243e-59	5.2307180200804e-57	UBC	protein_coding	ENSG00000110888	1183.51	-2.95432	1.36e-16	1.37e-14	CAPRIN2	protein_coding	ENSG00000188243	434.274	2.81286	8.47e-13	8.25e-11	COMMD6	protein_coding
ENSG00000175267	438.706436476908	-3.25415037098968	1.02353912711484e-58	1.15270278628087e-56	VWA3A	protein_coding	ENSG00000196531	4178.55	2.79701	1.59e-16	1.6e-14	NACA	protein_coding	ENSG00000126457	2515.8	2.22058	8.7e-13	8.4e-11	PRMT1	protein_coding
ENSG00000198039	483.808997075969	-2.34666771852725	1.17880444744332e-58	1.32006118377255e-56	ZNF273	protein_coding	ENSG00000198327	1862.03	3.01646	1.66e-16	1.66e-14	HIST1H4F	protein_coding	ENSG00000111669	4153.97	2.4074	9.66e-13	9.27e-11	TPI1	protein_coding
ENSG00000087250	6471.18351380401	2.44597929251595	2.08773340709469e-58	2.32477325067549e-56	MT3	protein_coding	ENSG00000172020	5781.7	2.51228	1.78e-16	1.76e-14	GAP43	protein_coding	ENSG00000203832	542.081	-2.47171	9.85e-13	9.4e-11	NBPF20	protein_coding
ENSG00000253641	187.403746662287	-3.64400420358265	2.32961842849044e-58	2.57962943414017e-56	RP11-981G7.2	lincRNA	ENSG00000213934	669.661	4.20127	1.78e-16	1.76e-14	HBG1	protein_coding	ENSG00000143190	2553.89	-2.18636	1.01e-12	9.62e-11	POU2F1	protein_coding
ENSG00000232931	153.904840570197	-3.91375234197221	3.2923069207188e-58	3.62537863753152e-56	LINC00342	lincRNA	ENSG00000168894	495.531	3.30483	1.8e-16	1.77e-14	RNF181	protein_coding	ENSG00000054148	1235.53	2.41401	1.22e-12	1.15e-10	PHPT1	protein_coding
ENSG00000080573	1895.78890964762	-2.62472799909877	3.63074201237874e-58	3.97596339377674e-56	COL5A3	protein_coding	ENSG00000087250	3261.83	2.8297	1.81e-16	1.77e-14	MT3	protein_coding	ENSG00000129562	605.48	2.42736	1.25e-12	1.17e-10	DAD1	protein_coding
ENSG00000130653	976.526507237109	-2.67632564583	4.27464869954796e-58	4.65537427877693e-56	PNPLA7	protein_coding	ENSG00000104904	4626.88	2.69996	1.93e-16	1.87e-14	OAZ1	protein_coding	ENSG00000107833	353.739	2.6498	1.33e-12	1.24e-10	NPM3	protein_coding
ENSG00000258399	21554.7241645971	-7.46656921437847	4.4604282791286e-58	4.83115567872174e-56	MEG8	lincRNA	ENSG00000204305	115.209	-4.5564	2.03e-16	1.96e-14	AGER	protein_coding	ENSG00000079462	4271.91	2.54238	1.42e-12	1.31e-10	PAFAH1B3	protein_coding
ENSG00000197043	4937.42104421162	1.73921768329444	1.09026218682978e-57	1.17446123941049e-55	ANXA6	protein_coding	ENSG00000253641	803.138	-3.38806	2.04e-16	1.96e-14	RP11-981G7.2	lincRNA	ENSG00000129596	881.521	2.43433	1.42e-12	1.31e-10	CDO1	protein_coding
ENSG00000263603	119.212511544215	-5.22303686291027	1.28952011350591e-57	1.38159881998922e-55	CTD-2349P21.5	lincRNA	ENSG00000198034	8587.53	3.27407	2.06e-16	1.97e-14	RPS4X	protein_coding	ENSG00000215397	1211.63	-2.88256	1.42e-12	1.31e-10	SCRT2	protein_coding
ENSG00000111716	3610.62868890029	2.7048768129514	2.30952562098964e-57	2.46113480288364e-55	LDHB	protein_coding	ENSG00000161016	9085.84	3.72908	2.23e-16	2.12e-14	RPL8	protein_coding	ENSG00000100804	1506.75	2.33594	1.47e-12	1.34e-10	PSMB5	protein_coding
ENSG00000075826	624.833208403838	-3.57628534882658	2.5535552879092e-57	2.70663205142504e-55	SEC31B	protein_coding	ENSG00000114391	3125.31	3.15027	2.36e-16	2.23e-14	RPL24	protein_coding	ENSG00000269430	483.14	-2.73452	1.49e-12	1.35e-10	LRRC3DN	protein_coding
ENSG00000135940	2558.33708091337	2.99175215312028	4.82821301142659e-57	5.09042606912162e-55	COX5B	protein_coding	ENSG00000123349	1913.31	2.72638	2.79e-16	2.63e-14	PFDN5	protein_coding	ENSG00000102144	3488.88	2.25273	1.57e-12	1.41e-10	PGK1	protein_coding
ENSG00000106153	1546.17550656885	3.22711569545693	6.36277832242106e-57	6.67283752003745e-55	CHCHD2	protein_coding	ENSG00000105372	10252.9	3.53574	2.85e-16	2.67e-14	RPS19	protein_coding	ENSG00000125356	348.252	3.12336	1.61e-12	1.45e-10	NDUFA1	protein_coding
ENSG00000089737	4207.89571035931	1.84499936111395	1.04002496680133e-56	1.08496499299837e-54	DDX24	protein_coding	ENSG00000109472	10173.7	2.49138	2.96e-16	2.75e-14	CPE	protein_coding	ENSG00000137267	16221.9	2.49973	1.7e-12	1.52e-10	TUBB2A	protein_coding
ENSG00000171811	533.531494684627	-2.9606726655055	1.11146632436294e-56	1.15342272330878e-54	TTC40	protein_coding	ENSG00000213465	408.538	3.22055	2.99e-16	2.77e-14	ARL2	protein_coding	ENSG00000111640	17143.1	2.26909	1.84e-12	1.64e-10	GAPDH	protein_coding
ENSG00000144026	472.445658010776	-2.09513961096933	1.84596879650249e-56	1.90567434976436e-54	ZNF514	protein_coding	ENSG00000248596	200.581	-3.63298	3.02e-16	2.78e-14	RP11-844P9.2	lincRNA	ENSG00000176340	598.951	2.59233	2.06e-12	1.82e-10	COX8A	protein_coding
ENSG00000187601	930.043343448646	2.41933766064947	2.42164729620939e-56	2.48701922581173e-54	MAGEH1	protein_coding	ENSG00000214402	270.856	-5.15494	3.14e-16	2.88e-14	LCNL1	protein_coding	ENSG00000173113	628.506	2.42317	2.11e-12	1.85e-10	TRMT112	protein_coding
ENSG00000111775	643.35992938287	2.53946193239482	2.9365254058586e-56	3.00025103451151e-54	COX6A1	protein_coding	ENSG00000232224	213.704	-4.33475	3.37e-16	3.08e-14	LINC00202-1	lincRNA	ENSG00000065978	10575.7	2.25091	2.44e-12	2.12e-10	YBX1	protein_coding
ENSG00000080824	11019.1605168261	2.24924509672576	3.00099483353782e-56	3.05039582541298e-54	HSP90AA1	protein_coding	ENSG00000133858	1452.91	-2.59467	3.57e-16	3.24e-14	ZFC3H1	protein_coding	ENSG00000074800	5105.48	2.19056	2.43e-12	2.12e-10	ENO1	protein_coding
ENSG00000110455	265.115807563233	-3.29076438398637	3.74893665426513e-56	3.79120782776475e-54	ACCS	protein_coding	ENSG00000135940	2812.8	3.35645	3.65e-16	3.3e-14	COX5B	protein_coding	ENSG00000215021	2295.19	2.23548	2.44e-12	2.12e-10	PHB2	protein_coding
ENSG00000187609	573.032232000208	-2.69170444833418	4.61899697199363e-56	4.64736746100942e-54	EXD3	protein_coding	ENSG00000172336	558.919	3.63643	3.68e-16	3.31e-14	POP7	protein_coding	ENSG00000228474	464.585	2.55304	2.55e-12	2.2e-10	OST4	protein_coding
ENSG00000137267	3548.19574280249	2.63630946679586	5.8368123260263e-56	5.84300288455391e-54	TUBB2A	protein_coding	ENSG00000268362	226.413	-4.22593	3.7e-16	3.31e-14	CTD-2017D11.1	lincRNA	ENSG00000198034	12362.3	2.18668	2.77e-12	2.37e-10	RPS4X	protein_coding
ENSG00000166848	2413.40506270355	1.97822243850716	7.4569825434878e-56	7.42737944695837e-54	TERF2IP	protein_coding	ENSG00000161960	173.201	-4.10276	3.83e-16	3.4e-14	EIF4A1	protein_coding	ENSG00000183495	5388.51	-2.45103	2.94e-12	2.51e-10	EP400	protein_coding
ENSG00000105339	2102.24125757287	-2.30255359673051	8.29176334447256e-56	8.21755206253953e-54	DENND3	protein_coding	ENSG00000214021	527.003	-3.3448	4.41e-16	3.9e-14	TTLL3	protein_coding	ENSG00000198356	770.521	2.72846	3.09e-12	2.63e-10	ASNA1	protein_coding
ENSG00000196419	1792.88554251763	2.09477719511663	8.96186043109286e-56	8.83746445794486e-54	XRCC6	protein_coding	ENSG00000135404	1809.25	2.871	4.55e-16	4e-14	CD63	protein_coding	ENSG00000183617	287.258	2.98717	3.14e-12	2.65e-10	MRPL54	protein_coding
ENSG00000074800	7214.73841527801	2.49653179652939	1.16512122237225e-55	1.1391867025242e-53	ENO1	protein_coding	ENSG00000212124	113.718	-4.74958	5.16e-16	4.52e-14	TAS2R19	protein_coding	ENSG00000270103	1026.49	-2.97727	3.26e-12	2.74e-10	RNU11	lincRNA
ENSG00000156042	219.269144283919	-2.39889437023787	1.16671661678227e-55	1.1391867025242e-53	TTC18	protein_coding	ENSG00000259820	133.846	-4.39999	5.25e-16	4.57e-14	AC083843.1	lincRNA	ENSG00000104885	1846.38	-2.33074	3.33e-12	2.79e-10	DOT1L	protein_coding
ENSG00000186310	2173.83925388458	2.47351183462036	1.35820126016489e-55	1.31965231263374e-53	NAP1L3	protein_coding	ENSG00000270022	18751.5	-2.54078	5.64e-16	4.9e-14	RNU12	lincRNA	ENSG00000179979	151.979	-3.42576	3.38e-12	2.81e-10	CRIPAK	protein_coding
ENSG00000128159	2477.60986220975	-1.95431221201416	1.71491863353841e-55	1.65811718221292e-53	TUBGCP6	protein_coding	ENSG00000176340	863.545	3.3763	6.09e-16	5.26e-14	COX8A	protein_coding	ENSG00000179091	1801.05	2.33348	3.57e-12	2.95e-10	CYC1	protein_coding
ENSG00000181789	1854.94001121743	1.66042388361447	1.73596144779708e-55	1.67031513867893e-53	COPG1	protein_coding	ENSG00000131143	3442.7	2.54792	6.13e-16	5.26e-14	COX4I1	protein_coding	ENSG00000137285	25887.4	2.39376	4.09e-12	3.37e-10	TUBB2B	protein_coding
ENSG00000158815	318.193110100718	-4.89705732022583	1.95069222068317e-55	1.86785847855851e-53	FGF17	protein_coding	ENSG00000173372	550.25	4.22206	6.61e-16	5.65e-14	C1QA	protein_coding	ENSG00000184357	1857.81	2.55371	4.27e-12	3.5e-10	HIST1H1B	protein_coding
ENSG00000165629	960.746852400257	2.03070396114134	1.97331890529711e-55	1.88044009720644e-53	ATP5C1	protein_coding	ENSG00000170315	7963.47	3.3229	7.41e-16	6.31e-14	UBB	protein_coding	ENSG00000131495	372.911	2.84139	4.39e-12	3.59e-10	NDUFA2	protein_coding
ENSG00000165280	3411.45510564236	1.76955494799813	4.10913547843878e-55	3.89699398651364e-53	VCP	protein_coding	ENSG00000183207	1628.83	2.59289	8.26e-16	6.99e-14	RUVBL2	protein_coding	ENSG00000141552	955.307	2.35031	4.46e-12	3.62e-10	ANAPC11	protein_coding
ENSG00000232112	479.702368628315	2.65800773325088	4.13589231034898e-55	3.90369149921082e-53	TMA7	protein_coding	ENSG00000131495	507.57	2.98088	8.37e-16	7.05e-14	NDUFA2	protein_coding	ENSG00000070444	1312.73	-2.2209	4.89e-12	3.95e-10	MNT	protein_coding
ENSG00000104983	284.037259834595	-2.62770539274447	4.36446164816438e-55	4.09990494446759e-53	CCDC61	protein_coding	ENSG00000179091	2338.3	2.81986	9.08e-16	7.61e-14	CYC1	protein_coding	ENSG00000141905	1536.59	-2.30252	4.93e-12	3.97e-10	NFIC	protein_coding
ENSG00000162004	120.195714138021	-3.29908830936786	4.43310571425739e-55	4.14474473407056e-53	CCDC78	protein_coding	ENSG00000154518	1033.05	2.70805	9.23e-16	7.66e-14	ATP5G3	protein_coding	ENSG00000115268	3635.95	2.08784	5.1e-12	4.09e-10	RPS15	protein_coding
ENSG00000072609	720.220387017285	-2.2710082249088	4.53315515235835e-55	4.21838818191994e-53	CHFR	protein_coding	ENSG00000166441	4121.18	2.8887	9.24e-16	7.66e-14	RPL27A	protein_coding	ENSG00000169635	1104.05	-2.29459	5.32e-12	4.24e-10	HIC2	protein_coding
ENSG00000111077	2072.57271491369	-1.88020158262213	5.59543078499104e-55	5.18257166305175e-53	TENC1	protein_coding	ENSG00000228474	480.778	3.43086	9.26e-16	7.66e-14	OST4	protein_coding	ENSG00000255103	1173.91	-2.25691	5.59e-12	4.44e-10	KIAA0754	protein_coding
ENSG00000108465	1446.4024553985	-1.76653335477072	5.70160073575345e-55	5.25634549690089e-53	CDK5RAP3	protein_coding	ENSG00000197061	1710.39	3.40934	9.6e-16	7.9e-14	HIST1H4C	protein_coding	ENSG00000100300	578.291	2.90262	5.75e-12	4.54e-10	TSPO	protein_coding
ENSG00000175727	1203.78718213721	-2.22357537785159	1.09201294895941e-54	1.00207354913539e-52	MLXIP	protein_coding	ENSG00000126709	385.133	3.73156	1.04e-15	8.47e-14	IFI6	protein_coding	ENSG00000197409	1041.62	2.34442	5.99e-12	4.71e-10	HIST1H3D	protein_coding
ENSG00000169032	2281.59965445331	2.14644732636129	2.09569339018221e-54	1.91283218156963e-52	MAP2K1	protein_coding	ENSG00000137259	660.014	3.4289	1.04e-15	8.47e-14	HIST1H2AB	protein_coding	ENSG00000118058	16282.4	-2.21919	6.16e-12	4.82e-10	KMT2A	protein_coding
ENSG00000170074	197.775844441918	-3.07875714492213	2.11346676637782e-54	1.91283218156963e-52	FAM153A	protein_coding	ENSG00000171863	2583.26	3.0162	1.04e-15	8.47e-14	RPS7	protein_coding	ENSG00000184983	415.431	2.59236	6.9e-12	5.38e-10	NDUFA6	protein_coding
ENSG00000171282	1063.81911134177	-2.17472116352115	2.10627107427422e-54	1.91283218156963e-52	RP11-1055B8.7	protein_coding	ENSG00000145592	5511.5	2.42943	1.15e-15	9.27e-14	RPL37	protein_coding	ENSG00000105404	980.242	2.63307	7.13e-12	5.53e-10	RABAC1	protein_coding
ENSG00000243696	83.9418025649529	-4.92319970951461	2.79569017901306e-54	2.51878977446445e-52	RP5-966M1.6	protein_coding	ENSG00000182768	2298.64	2.52062	1.28e-15	1.03e-13	NGRN	protein_coding	ENSG00000042753	759.044	2.73032	7.3e-12	5.64e-10	AP2S1	protein_coding
ENSG00000102409	1567.22998640422	1.81482198795569	2.84707023640707e-54	2.55347416994681e-52	BEX4	protein_coding	ENSG00000102316	6894.94	2.39315	1.33e-15	1.07e-13	MAGED2	protein_coding	ENSG00000089009	5239.98	2.20913	7.36e-12	5.66e-10	RPL6	protein_coding
ENSG00000187531	375.354337935939	-2.14769007355855	3.4765855479316e-54	3.10402712367353e-52	SIRT7	protein_coding	ENSG00000010438	188.645	4.0175	1.5e-15	1.2e-13	PRSS3	protein_coding	ENSG00000184009	48840.9	2.18987	7.58e-12	5.8e-10	ACTG1	protein_coding
ENSG00000184863	1920.25117540741	-2.26828122513138	4.39718093621173e-54	3.90836427518622e-52	RBM33	protein_coding	ENSG00000111639	356.491	3.2969	1.58e-15	1.26e-13	MRPL51	protein_coding	ENSG00000241553	945.626	2.24889	8.4e-12	6.4e-10	ARPC4	protein_coding
ENSG00000162931	322.550384007906	-2.4794676490787	5.5645385499916e-54	4.92387136604391e-52	TRIM17	protein_coding	ENSG00000132821	4006.51	2.49863	1.65e-15	1.3e-13	VSTM2L	protein_coding	ENSG00000179361	479.067	-2.48747	8.85e-12	6.71e-10	ARID3B	protein_coding
ENSG00000077063	1015.54235923143	-1.67163714681115	5.88298331028122e-54	5.1825160974704e-52	CTTNBP2	protein_coding	ENSG00000074800	7772.88	2.58206	1.68e-15	1.32e-13	ENO1	protein_coding	ENSG00000167548	12537.3	-2.53158	9.15e-12	6.91e-10	KMT2D	protein_coding
ENSG00000042753	622.096637979325	2.44815740130536	7.49204146574797e-54	6.5707855704686e-52	AP2S1	protein_coding	ENSG00000135407	124.032	-4.30055	1.99e-15	1.56e-13	AVIL	protein_coding	ENSG00000091656	3523.38	-2.30812	9.63e-12	7.24e-10	ZFHX4	protein_coding
ENSG00000163516	824.03430173231	-2.18479194142669	7.82602300143557e-54	6.83346263927112e-52	ANKZF1	protein_coding	ENSG00000215788	355.943	-3.2331	2e-15	1.56e-13	TNFRSF25	protein_coding	ENSG00000090013	284.033	2.99716	9.95e-12	7.44e-10	BLVRB	protein_coding
ENSG00000180089	187.496942760423	-3.04447372519251	9.38304894823626e-54	8.15707952644697e-52	TMEM86B	protein_coding	ENSG00000241213	86.2048	-4.97143	2.29e-15	1.78e-13	RP11-768G7.2	lincRNA	ENSG00000116288	1652.3	2.22399	1.02e-11	7.62e-10	PARK7	protein_coding
ENSG00000136888	582.770357230628	1.86322729436307	1.06185919237823e-53	9.19087818870256e-52	ATP6V1G1	protein_coding	ENSG00000166823	204.142	3.76039	2.37e-15	1.82e-13	MESP1	protein_coding	ENSG00000259946	92.3349	-3.8807	1.1e-11	8.14e-10	RP11-490G2.2	lincRNA
ENSG00000110955	5306.38961507545	2.09710076400373	1.16605547281277e-53	1.00488632724443e-51	ATP5B	protein_coding	ENSG00000196976	261.614	3.9916	2.36e-15	1.82e-13	LAGE3	protein_coding	ENSG00000137818	4390.08	2.35745	1.13e-11	8.37e-10	RPLP1	protein_coding
ENSG00000142507	645.256320207563	2.76415081251154	1.33571546713436e-53	1.14611325861776e-51	PSMB6	protein_coding	ENSG00000147604	3153.24	3.33277	2.41e-15	1.85e-13	RPL7	protein_coding	ENSG00000159433	1361.84	-2.48114	1.18e-11	8.65e-10	STARD9	protein_coding
ENSG00000160072	485.98410382768	-3.00752241364913	1.38289148239991e-53	1.18147810657969e-51	ATAD3B	protein_coding	ENSG00000151729	2892.61	2.43029	2.43e-15	1.86e-13	SLC25A4	protein_coding	ENSG00000123416	13171.6	2.2349	1.22e-11	8.93e-10	TUBA1B	protein_coding
ENSG00000169567	898.313069616288	2.01592143896536	1.45454301434922e-53	1.23736039001785e-51	HINT1	protein_coding	ENSG00000165943	2097.55	2.85686	2.49e-15	1.89e-13	MOAP1	protein_coding	ENSG00000065526	14895.6	-2.42496	1.23e-11	9e-10	SPEN	protein_coding
ENSG00000167566	698.300563026612	-2.16328533807058	1.51277921555372e-53	1.28140157399531e-51	NCKAP5L	protein_coding	ENSG00000135624	2634.04	2.56178	2.85e-15	2.12e-13	CCT7	protein_coding	ENSG00000134419	1803.86	2.14143	1.29e-11	9.4e-10	RPS15A	protein_coding
ENSG00000105894	1395.86322396045	2.06323768185781	1.8460402297172e-53	1.55703674013722e-51	PTN	protein_coding	ENSG00000160796	1154.27	-2.57131	2.85e-15	2.12e-13	NBEAL2	protein_coding	ENSG00000239672	440.948	2.47884	1.36e-11	9.83e-10	NME1	protein_coding
ENSG00000217930	98.827713167185	-3.86709121572266	1.86863047849221e-53	1.56941206416077e-51	PAM16	protein_coding	ENSG00000166432	554.272	-2.8924	2.84e-15	2.12e-13	ZMAT1	protein_coding	ENSG00000141867	2699.79	-2.07541	1.4e-11	1.01e-09	BRD4	protein_coding
ENSG00000119772	970.674225667646	-2.48689739298807	4.76858146694703e-53	3.98810351292646e-51	DNMT3A	protein_coding	ENSG00000172824	871.268	-2.90427	2.84e-15	2.12e-13	CES4A	protein_coding	ENSG00000158321	8095.93	-2.40515	1.41e-11	1.01e-09	AUTS2	protein_coding
ENSG00000135052	1722.10278709771	1.69276195721153	5.25957837087386e-53	4.38025642391138e-51	GOLM1	protein_coding	ENSG00000176155	1839.54	-2.94984	3.12e-15	2.32e-13	CCDC57	protein_coding	ENSG00000145494	387.159	2.55592	1.47e-11	1.05e-09	NDUFS6	protein_coding
ENSG00000213918	468.588420059531	-2.13850843147326	6.35809469516233e-53	5.27296213191684e-51	DNASE1	protein_coding	ENSG00000054690	1217.54	-2.64303	3.21e-15	2.37e-13	PLEKHH1	protein_coding	ENSG00000164405	606.522	2.44249	1.48e-11	1.05e-09	UQCRQ	protein_coding
ENSG00000130702	2054.93211483118	-2.41898967359386	7.39421011240317e-53	6.10669327658097e-51	LAMA5	protein_coding	ENSG00000124172	799.834	2.76041	3.47e-15	2.56e-13	ATP5E	protein_coding	ENSG00000130731	639.003	2.42091	1.55e-11	1.1e-09	C16orf13	protein_coding
ENSG00000084234	7113.13308456924	2.00142330108424	9.70496526240413e-53	7.98183055875985e-51	APLP2	protein_coding	ENSG00000142541	9697.59	3.35487	3.61e-15	2.65e-13	RPL13A	protein_coding	ENSG00000130653	426.851	-2.94403	1.59e-11	1.12e-09	PNPLA7	protein_coding
ENSG00000141367	8898.01629622552	1.79727165503499	1.27246333106735e-52	1.04221056549942e-50	CLTC	protein_coding	ENSG00000111640	21199.7	3.14166	3.77e-15	2.76e-13	GAPDH	protein_coding	ENSG00000166794	1693.91	2.7089	1.62e-11	1.14e-09	PPIB	protein_coding
ENSG00000158805	992.36699772924	-2.51362427160922	1.44660279177033e-52	1.17996353644773e-50	ZNF276	protein_coding	ENSG00000184465	1536.09	-2.62929	3.89e-15	2.83e-13	WDR27	protein_coding	ENSG00000118181	2382.5	2.31207	1.64e-11	1.15e-09	RPS25	protein_coding
ENSG00000198089	774.968922130384	-2.09968287695423	1.71519197366322e-52	1.39331229958929e-50	SFI1	protein_coding	ENSG00000182117	330.261	3.90033	3.94e-15	2.85e-13	NOP10	protein_coding	ENSG00000205978	2568.28	-2.08413	1.65e-11	1.15e-09	NYNRIN	protein_coding
ENSG00000109107	11395.7889152189	2.78659909215952	2.48711709317669e-52	2.01212848587164e-50	ALDOC	protein_coding	ENSG00000110700	2719.02	2.8629	3.96e-15	2.86e-13	RPS13	protein_coding	ENSG00000164663	1284.84	-2.1781	1.65e-11	1.15e-09	USP49	protein_coding
ENSG00000206561	237.574238721006	-3.01534509859602	2.72932890992927e-52	2.19910684242716e-50	COLQ	protein_coding	ENSG00000181191	2464.77	2.65845	4.11e-15	2.96e-13	PJA1	protein_coding	ENSG00000176155	1727.57	-2.58444	1.67e-11	1.15e-09	CCDC57	protein_coding
ENSG00000258890	449.399652955332	-1.99006036056482	3.80261163400144e-52	3.05148037237015e-50	CEP95	protein_coding	ENSG00000168242	817.083	2.9045	4.4e-15	3.15e-13	HIST1H2BI	protein_coding	ENSG00000212128	45.1037	-4.57436	1.71e-11	1.18e-09	TAS2R13	protein_coding
ENSG00000174093	195.321077231341	-3.17548459144445	4.33197784710391e-52	3.46226342368736e-50	RP11-1407O15.2	protein_coding	ENSG00000136942	2383.48	3.08902	5.09e-15	3.63e-13	RPL35	protein_coding	ENSG00000248483	122.811	-3.6878	1.88e-11	1.29e-09	POU5F2	protein_coding
ENSG00000105223	5128.17989690373	1.48195262910301	6.54048129304655e-52	5.20638071122392e-50	PLD3	protein_coding	ENSG00000197238	959.173	3.8036	5.46e-15	3.88e-13	HIST1H4J	protein_coding	ENSG00000198755	4771.07	2.10847	2.03e-11	1.39e-09	RPL10A	protein_coding
ENSG00000196421	108.962583823973	-5.26045234043015	7.27225518971813e-52	5.76573480461612e-50	LINC00176	lincRNA	ENSG00000099795	663.672	3.01162	6.1e-15	4.32e-13	NDUFB7	protein_coding	ENSG00000179532	459.162	-2.70672	2.05e-11	1.39e-09	DNHD1	protein_coding
ENSG00000230606	141.381073769517	-3.43772216826033	8.11405319687164e-52	6.40751587311525e-50	AC159540.1	lincRNA	ENSG00000133112	7063.21	3.21713	6.53e-15	4.6e-13	TPT1	protein_coding	ENSG00000204387	949.74	2.27073	2.08e-11	1.41e-09	C6orf48	protein_coding
ENSG00000138100	111.034382851766	-3.25859226766196	8.46842571928359e-52	6.66082008658413e-50	TRIM54	protein_coding	ENSG00000130653	439.811	-3.53533	6.6e-15	4.61e-13	PNPLA7	protein_coding	ENSG00000149273	8525.06	2.28006	2.21e-11	1.49e-09	RPS3	protein_coding
ENSG00000117632	4894.22524213693	2.14401453693728	8.70244339472108e-52	6.81783124611726e-50	STMN1	protein_coding	ENSG00000179532	684.071	-3.03871	6.58e-15	4.61e-13	DNHD1	protein_coding	ENSG00000167615	3280.07	-2.83402	2.25e-11	1.51e-09	LENG8	protein_coding
ENSG00000215912	100.299731002364	-3.98591076938734	9.13972144367416e-52	7.13222121004195e-50	TTC34	protein_coding	ENSG00000169900	111.415	5.3367	7.4e-15	5.15e-13	PYDC1	protein_coding	ENSG00000131143	2833.14	2.10067	2.31e-11	1.54e-09	COX4I1	protein_coding
ENSG00000250305	643.478211676275	-1.73754657786207	9.22007320270595e-52	7.16670866473861e-50	KIAA1456	protein_coding	ENSG00000197681	72.1748	-5.49433	7.51e-15	5.21e-13	TBC1D3	protein_coding	ENSG00000181215	1007.82	-2.2196	2.31e-11	1.54e-09	C4orf50	protein_coding
ENSG00000122705	902.263802422141	1.96821738362457	1.036338409582e-51	8.0239311001269e-50	CLTA	protein_coding	ENSG00000189159	3286.32	2.41643	7.83e-15	5.41e-13	HN1	protein_coding	ENSG00000178096	171.659	3.12922	2.52e-11	1.67e-09	BOLA1	protein_coding
ENSG00000135624	1699.13993747736	2.14010194806711	1.28229957734013e-51	9.8896731215793e-50	CCT7	protein_coding	ENSG00000188536	910.431	3.61514	8.17e-15	5.63e-13	HBA2	protein_coding	ENSG00000160767	544.55	-2.29481	2.55e-11	1.69e-09	FAM189B	protein_coding
ENSG00000135127	654.700350137638	-2.05945486850521	1.29822120757061e-51	9.97365990513841e-50	CCDC64	protein_coding	ENSG00000182230	262.204	-3.38262	8.38e-15	5.75e-13	FAM153B	protein_coding	ENSG00000117691	521.505	2.70754	2.73e-11	1.8e-09	NENF	protein_coding
ENSG00000173531	116.13766800766	-3.25739891082854	1.33582543057082e-51	1.02229327642256e-49	MST1	protein_coding	ENSG00000165502	301.391	3.2522	8.51e-15	5.81e-13	RPL36AL	protein_coding	ENSG00000119013	170.287	2.93511	2.74e-11	1.8e-09	NDUFB3	protein_coding
ENSG00000089199	2802.29969305745	2.47011065311683	1.66994624841302e-51	1.27307709960748e-49	CHGB	protein_coding	ENSG00000172757	7760.09	3.03587	9.14e-15	6.22e-13	CFL1	protein_coding	ENSG00000167645	610.114	2.34163	2.88e-11	1.88e-09	YIF1B	protein_coding
ENSG00000115423	403.592345492054	-2.04702387371016	2.63665307829711e-51	1.99469849866134e-49	DNAH6	protein_coding	ENSG00000204347	393.753	3.41594	9.54e-15	6.47e-13	BTBD17	protein_coding	ENSG00000186567	269.583	-2.80043	2.93e-11	1.91e-09	CEACAM19	protein_coding
ENSG00000133134	895.352510565449	2.28879752518159	2.62780135694636e-51	1.99469849866134e-49	BEX2	protein_coding	ENSG00000175106	252.504	-4.00616	9.85e-15	6.65e-13	TVP23C	protein_coding	ENSG00000188186	818.274	2.18153	3.07e-11	1.99e-09	LAMTOR4	protein_coding
ENSG00000111640	21474.4052019702	2.68105087276476	3.11587402185507e-51	2.34827904894256e-49	GAPDH	protein_coding	ENSG00000180573	2702.44	2.43468	1.01e-14	6.8e-13	HIST1H2AC	protein_coding	ENSG00000197459	757.378	2.58636	3.22e-11	2.08e-09	HIST1H2BH	protein_coding
ENSG00000147684	1026.8560426035	2.56255822465039	3.38671743281713e-51	2.54273205438895e-49	NDUFB9	protein_coding	ENSG00000164405	756.02	2.84892	1.03e-14	6.91e-13	UQCRQ	protein_coding	ENSG00000197061	1617.92	2.94975	3.3e-11	2.12e-09	HIST1H4C	protein_coding
ENSG00000235194	666.830877854145	-1.96350577658281	4.39657179028069e-51	3.28846979076051e-49	PPP1R3E	protein_coding	ENSG00000116288	1918.15	3.00348	1.21e-14	8.11e-13	PARK7	protein_coding	ENSG00000255571	959.259	-2.47824	3.59e-11	2.3e-09	LINC00925	lincRNA
ENSG00000148672	4062.8380227552	1.96693173443358	4.97215274992742e-51	3.70500149083877e-49	GLUD1	protein_coding	ENSG00000184863	2693.71	-2.64597	1.24e-14	8.25e-13	RBM33	protein_coding	ENSG00000171858	1524.42	2.68205	3.71e-11	2.37e-09	RPS21	protein_coding
ENSG00000261069	3375.09881504246	-5.86448790204235	5.96258604478176e-51	4.42638269639023e-49	SNORD116-20	lincRNA	ENSG00000212128	72.3535	-5.51424	1.28e-14	8.45e-13	TAS2R13	protein_coding	ENSG00000065518	457.508	2.447	3.85e-11	2.45e-09	NDUFB4	protein_coding
ENSG00000114857	1812.08679069912	-2.07437738722397	6.61553453384373e-51	4.89278022370584e-49	NKTR	protein_coding	ENSG00000213132	66.0939	-6.19771	1.29e-14	8.51e-13	AC022498.1	protein_coding	ENSG00000213240	280.44	-2.93535	3.98e-11	2.52e-09	NOTCH2NL	protein_coding
ENSG00000254995	87.5913897768975	-5.38884657411587	7.12649005256152e-51	5.25108399003056e-49	STX16-NPEPL1	protein_coding	ENSG00000203813	1565.6	2.92681	1.3e-14	8.58e-13	HIST1H3H	protein_coding	ENSG00000112787	1273.35	-2.17264	4.04e-11	2.55e-09	FBRSL1	protein_coding
ENSG00000168016	1937.9687542143	-2.35087775085981	7.26363529918713e-51	5.33231538019216e-49	TRANK1	protein_coding	ENSG00000196268	872.161	-2.64156	1.33e-14	8.74e-13	ZNF493	protein_coding	ENSG00000145425	2439.38	2.3169	4.25e-11	2.67e-09	RPS3A	protein_coding
ENSG00000182685	263.010025992015	-3.83695902015962	7.81209823217976e-51	5.71378594317472e-49	BRICD5	protein_coding	ENSG00000256436	150.903	-3.92525	1.36e-14	8.87e-13	TAS2R31	protein_coding	ENSG00000215912	83.9171	-3.49403	4.31e-11	2.7e-09	TTC34	protein_coding
ENSG00000103363	1123.91219206592	2.42340049388526	9.3561713857851e-51	6.81796592050171e-49	TCEB2	protein_coding	ENSG00000140990	658.917	2.84262	1.61e-14	1.05e-12	NDUFB10	protein_coding	ENSG00000134594	299.913	2.54003	4.35e-11	2.72e-09	RAB33A	protein_coding
ENSG00000166436	593.863136280927	-2.01380250833815	9.71027801965791e-51	7.0500886676791e-49	TRIM66	protein_coding	ENSG00000165264	412.759	3.06852	1.63e-14	1.06e-12	NDUFB6	protein_coding	ENSG00000089280	2304.66	-2.17757	4.45e-11	2.77e-09	FUS	protein_coding
ENSG00000113013	2319.15447953984	1.94642417321811	1.10983918076239e-50	8.02851182550781e-49	HSPA9	protein_coding	ENSG00000161671	2775.7	2.53654	1.83e-14	1.18e-12	EMC10	protein_coding	ENSG00000260682	114.937	3.47963	4.55e-11	2.82e-09	7SK	lincRNA
ENSG00000140319	1453.3062331614	2.26605541730854	1.3014405207315e-50	9.38031002233423e-49	SRP14	protein_coding	ENSG00000248483	184.18	-4.11942	2.07e-14	1.33e-12	POU5F2	protein_coding	ENSG00000196421	92.4684	-3.683	4.63e-11	2.86e-09	LINC00176	lincRNA
ENSG00000167815	2429.71743335257	2.39713117392535	1.42945328293865e-50	1.02656498264953e-48	PRDX2	protein_coding	ENSG00000130518	519.99	-3.2499	2.22e-14	1.42e-12	KIAA1683	protein_coding	ENSG00000115266	30669.6	-2.19678	4.87e-11	2.99e-09	APC2	protein_coding
ENSG00000166851	129.121559644375	-4.00002335801707	1.70085036411417e-50	1.21705974971505e-48	PLK1	protein_coding	ENSG00000104435	13715.5	2.70209	2.23e-14	1.42e-12	STMN2	protein_coding	ENSG00000243449	268.827	2.68835	4.88e-11	2.99e-09	C4orf48	protein_coding
ENSG00000239857	231.131768072667	-3.59402944812147	1.75326116651339e-50	1.25004998494467e-48	GET4	protein_coding	ENSG00000242372	644.094	2.68206	2.44e-14	1.55e-12	EIF6	protein_coding	ENSG00000182117	253.985	3.43068	5.07e-11	3.1e-09	NOP10	protein_coding
ENSG00000179406	124.146027752017	-3.64307370834959	2.243664865095e-50	1.59396707136372e-48	LINC00174	lincRNA	ENSG00000149806	1991.29	3.49131	2.46e-14	1.56e-12	FAU	protein_coding	ENSG00000074696	1390.39	2.19109	5.55e-11	3.38e-09	PTPLAD1	protein_coding
ENSG00000125166	1723.35927582003	1.91539237612029	2.52006919901352e-50	1.78393898548739e-48	GOT2	protein_coding	ENSG00000239704	58.4477	-5.64653	2.49e-14	1.57e-12	CDRT4	protein_coding	ENSG00000167642	824.028	2.20854	5.6e-11	3.4e-09	SPINT2	protein_coding
ENSG00000077454	696.546813942077	-2.51810891023369	2.76797048946435e-50	1.95245349009512e-48	LRCH4	protein_coding	ENSG00000127415	563.876	-2.99192	2.57e-14	1.62e-12	IDUA	protein_coding	ENSG00000135404	1334.36	2.37793	5.72e-11	3.46e-09	CD63	protein_coding
ENSG00000188229	2718.55227770394	2.21727544918665	3.18706577391879e-50	2.24010037960441e-48	TUBB4B	protein_coding	ENSG00000187837	5954	3.00189	2.81e-14	1.76e-12	HIST1H1C	protein_coding	ENSG00000152284	129.777	-3.01594	5.78e-11	3.48e-09	TCF7L1	protein_coding
ENSG00000168096	533.73768951192	-1.96011414231745	3.7889087381382e-50	2.65370883740767e-48	ANKS3	protein_coding	ENSG00000184270	476.846	3.3216	2.92e-14	1.82e-12	HIST2H2AB	protein_coding	ENSG00000124440	625.426	-2.40996	6.13e-11	3.68e-09	HIF3A	protein_coding
ENSG00000196268	554.006119496628	-2.39840423966421	3.95581659835181e-50	2.76085354915251e-48	ZNF493	protein_coding	ENSG00000092621	2243.95	2.92908	3e-14	1.87e-12	PHGDH	protein_coding	ENSG00000085185	1212.13	-2.18033	6.72e-11	4.02e-09	BCORL1	protein_coding
ENSG00000198547	93.7725335571728	-4.22721934194273	4.5850005770959e-50	3.18874724346028e-48	C20orf203	lincRNA	ENSG00000163682	3878.51	2.8229	3.02e-14	1.88e-12	RPL9	protein_coding	ENSG00000106803	245.843	2.59844	7e-11	4.16e-09	SEC61B	protein_coding
ENSG00000172824	1758.92684498789	-3.24826417629676	7.19650307602638e-50	4.9874785828643e-48	CES4A	protein_coding	ENSG00000005022	1351.71	3.16256	3.08e-14	1.9e-12	SLC25A5	protein_coding	ENSG00000196531	5908.2	2.28144	6.99e-11	4.16e-09	NACA	protein_coding
ENSG00000112695	931.615523286831	2.71955640841443	1.09897747550373e-49	7.58983712263396e-48	COX7A2	protein_coding	ENSG00000197697	598.797	2.79252	3.44e-14	2.12e-12	HIST1H2BE	protein_coding	ENSG00000130702	2141.24	-2.09085	7.09e-11	4.19e-09	LAMA5	protein_coding
ENSG00000221995	477.871702598805	-2.4807625967801	1.14129517504389e-49	7.85472627241147e-48	TIAF1	protein_coding	ENSG00000116459	1296.15	2.50935	3.65e-14	2.24e-12	ATP5F1	protein_coding	ENSG00000101182	1065.47	2.14228	7.28e-11	4.3e-09	PSMA7	protein_coding
ENSG00000108298	2743.33535300183	2.23145773566773	1.21600800857631e-49	8.33996357715954e-48	RPL19	protein_coding	ENSG00000087086	5414.57	3.13848	3.76e-14	2.3e-12	FTL	protein_coding	ENSG00000087250	1327.19	2.43162	7.83e-11	4.6e-09	MT3	protein_coding
ENSG00000100412	5470.94850803085	1.67550930580479	1.43100517566202e-49	9.78067365061963e-48	ACO2	protein_coding	ENSG00000102109	936.602	2.93371	4.46e-14	2.72e-12	PCSK1N	protein_coding	ENSG00000131149	2829.02	-2.23564	7.95e-11	4.65e-09	GSE1	protein_coding
ENSG00000146701	2050.95698719174	2.21441731360855	1.6704991532905e-49	1.13783380472065e-47	MDH2	protein_coding	ENSG00000172809	4145.09	3.21959	4.54e-14	2.76e-12	RPL38	protein_coding	ENSG00000168970	358.133	-3.47156	8.25e-11	4.8e-09	JMJD7-PLA2G4B	protein_coding
ENSG00000125743	556.866566593398	2.3406265102468	2.59976698101642e-49	1.76472538803858e-47	SNRPD2	protein_coding	ENSG00000256316	2404.69	3.33555	4.75e-14	2.88e-12	HIST1H3F	protein_coding	ENSG00000258399	949.654	-3.44951	8.24e-11	4.8e-09	MEG8	lincRNA
ENSG00000197070	391.62355801694	-2.42052311602936	2.60946238519829e-49	1.7652612265193e-47	ARRDC1	protein_coding	ENSG00000111077	2062.05	-2.63017	4.83e-14	2.92e-12	TENC1	protein_coding	ENSG00000159377	1596.18	2.18323	8.36e-11	4.85e-09	PSMB4	protein_coding
ENSG00000117425	320.180091623362	-3.21669582433089	3.21454803751634e-49	2.16719580447658e-47	PTCH2	protein_coding	ENSG00000169567	1131.89	2.61352	4.87e-14	2.93e-12	HINT1	protein_coding	ENSG00000188786	575.827	-2.46447	8.48e-11	4.9e-09	MTF1	protein_coding
ENSG00000163468	1768.94009952023	1.99424576754207	3.5930713584739e-49	2.41417855580716e-47	CCT3	protein_coding	ENSG00000148120	1085.31	-2.73388	5.01e-14	3e-12	C9orf3	protein_coding	ENSG00000101365	1185.47	2.09212	8.87e-11	5.08e-09	IDH3B	protein_coding
ENSG00000146963	545.877443017219	-2.04716428988072	5.89844819845498e-49	3.94976830208028e-47	C7orf55-LUC7L2	protein_coding	ENSG00000171885	6852.2	2.4022	5.26e-14	3.14e-12	AQP4	protein_coding	ENSG00000173660	1089.82	2.91299	8.91e-11	5.08e-09	UQCRH	protein_coding
ENSG00000102144	3827.67957299241	2.3552743321817	5.96197751058653e-49	3.97886721337831e-47	PGK1	protein_coding	ENSG00000139644	5260.89	2.47369	5.6e-14	3.33e-12	TMBIM6	protein_coding	ENSG00000174748	7810.73	2.21094	8.83e-11	5.08e-09	RPL15	protein_coding
ENSG00000124222	823.136226783383	-1.90067389587941	6.14413810385292e-49	4.0866765555862e-47	STX16	protein_coding	ENSG00000188987	1835.67	2.98711	5.89e-14	3.5e-12	HIST1H4D	protein_coding	ENSG00000182220	851.011	2.18067	8.91e-11	5.08e-09	ATP6AP2	protein_coding
ENSG00000264112	289.110839413772	-3.9161133106407	6.36133521102221e-49	4.21699080995556e-47	RP11-159D12.2	lincRNA	ENSG00000197846	1478.19	2.57256	6.47e-14	3.83e-12	HIST1H2BF	protein_coding	ENSG00000106400	881.203	2.17721	8.96e-11	5.08e-09	ZNHIT1	protein_coding
ENSG00000271043	279.038961753958	-7.48040375283821	6.39489872005344e-49	4.22510958433931e-47	MTRNR2L2	protein_coding	ENSG00000137496	338.407	-3.2448	8.12e-14	4.79e-12	IL18BP	protein_coding	ENSG00000214402	204.962	-3.97514	8.98e-11	5.08e-09	LCNL1	protein_coding
ENSG00000121716	254.966038152445	-4.13612472362182	8.76523165235468e-49	5.77194872363196e-47	PILRB	protein_coding	ENSG00000232018	160.01	-4.21664	8.3e-14	4.88e-12	AL132709.8	lincRNA	ENSG00000108561	635.542	2.41495	9.74e-11	5.49e-09	C1QBP	protein_coding
ENSG00000166794	922.37019316334	2.1212593156829	1.10288254327845e-48	7.23848837427888e-47	PPIB	protein_coding	ENSG00000127824	607.462	2.7581	8.99e-14	5.27e-12	TUBA4A	protein_coding	ENSG00000203930	260.084	-3.27068	1.05e-10	5.91e-09	LINC00632	protein_coding
ENSG00000158683	116.481457225144	-3.16560499453818	1.46636149032648e-48	9.59232709563078e-47	PKD1L1	protein_coding	ENSG00000089157	13696.3	3.07632	9.36e-14	5.47e-12	RPLP0	protein_coding	ENSG00000139200	865.121	-2.24198	1.07e-10	6.02e-09	PIANP	protein_coding
ENSG00000175416	1333.94016778294	2.0369774132512	2.44584400506923e-48	1.59470638238412e-46	CLTB	protein_coding	ENSG00000136367	721.007	-3.06281	9.44e-14	5.48e-12	ZFHX2	protein_coding	ENSG00000090266	564.883	2.3264	1.13e-10	6.3e-09	NDUFB2	protein_coding
ENSG00000135407	151.092971384061	-3.51369515828175	2.73805944171779e-48	1.77937954735372e-46	AVIL	protein_coding	ENSG00000168286	545.312	3.00608	9.44e-14	5.48e-12	THAP11	protein_coding	ENSG00000197982	450.647	2.40043	1.14e-10	6.35e-09	C1orf122	protein_coding
ENSG00000143799	2526.88763438896	1.600639967757	2.93902192447875e-48	1.90373704461089e-46	PARP1	protein_coding	ENSG00000146701	2489.92	2.42099	9.54e-14	5.52e-12	MDH2	protein_coding	ENSG00000131174	529.782	2.26962	1.18e-10	6.54e-09	COX7B	protein_coding
ENSG00000117395	637.893066017613	1.9903363852319	4.39304742028358e-48	2.83630595822283e-46	EBNA1BP2	protein_coding	ENSG00000166681	2663.2	2.59201	9.59e-14	5.53e-12	NGFRAP1	protein_coding	ENSG00000166033	1845.1	2.14665	1.22e-10	6.77e-09	HTRA1	protein_coding
ENSG00000196739	303.992802582233	-2.64993112357477	5.95988005426435e-48	3.83541501803811e-46	COL27A1	protein_coding	ENSG00000089220	8238.34	3.13623	1.04e-13	5.97e-12	PEBP1	protein_coding	ENSG00000148303	8012.58	2.0177	1.24e-10	6.84e-09	RPL7A	protein_coding
ENSG00000126432	1319.25092189049	2.39780971560386	6.46691757770618e-48	4.14824509086454e-46	PRDX5	protein_coding	ENSG00000185130	665.008	3.52701	1.05e-13	6.03e-12	HIST1H2BL	protein_coding	ENSG00000198832	399.012	2.4923	1.26e-10	6.93e-09	SELM	protein_coding
ENSG00000163220	278.123333746337	3.69609364525231	7.13478478979945e-48	4.56188933285855e-46	S100A9	protein_coding	ENSG00000100604	1943.31	2.52662	1.07e-13	6.13e-12	CHGA	protein_coding	ENSG00000188185	245.212	-2.68224	1.37e-10	7.49e-09	LINC00265	lincRNA
ENSG00000010256	1841.11334426855	1.74954749872219	7.27203107037981e-48	4.63469221369769e-46	UQCRC1	protein_coding	ENSG00000108298	7886.04	3.68784	1.13e-13	6.45e-12	RPL19	protein_coding	ENSG00000140750	671.739	-2.2591	1.48e-10	8.09e-09	ARHGAP17	protein_coding
ENSG00000022277	870.210352925962	1.74024652373799	9.89695970732782e-48	6.28742430637644e-46	RTFDC1	protein_coding	ENSG00000244687	150.776	-3.84075	1.17e-13	6.66e-12	UBE2V1	protein_coding	ENSG00000130203	1967.86	2.2012	1.53e-10	8.33e-09	APOE	protein_coding
ENSG00000088986	1644.66750838574	1.73348423446205	1.05970732746294e-47	6.71068975643544e-46	DYNLL1	protein_coding	ENSG00000242086	1279.6	-3.20492	1.28e-13	7.22e-12	LINC00969	lincRNA	ENSG00000160299	3486.73	-1.97919	1.57e-10	8.49e-09	PCNT	protein_coding
ENSG00000126803	4582.56145620575	2.0119808934069	1.13553940319387e-47	7.16800207347313e-46	HSPA2	protein_coding	ENSG00000133872	5840.11	2.55285	1.31e-13	7.38e-12	TMEM66	protein_coding	ENSG00000180879	1053.98	2.20817	1.6e-10	8.64e-09	SSR4	protein_coding
ENSG00000172890	1131.91015879625	-2.21367490814428	1.21991036207408e-47	7.67614072592706e-46	NADSYN1	protein_coding	ENSG00000197756	9822.68	2.95441	1.38e-13	7.76e-12	RPL37A	protein_coding	ENSG00000154358	13033.2	-2.04272	1.62e-10	8.73e-09	OBSCN	protein_coding
ENSG00000143153	6468.21747970517	1.90560819473976	1.79841602791306e-47	1.1280507623185e-45	ATP1B1	protein_coding	ENSG00000145425	1710.57	2.70425	1.49e-13	8.35e-12	RPS3A	protein_coding	ENSG00000268362	114.076	-3.37068	1.69e-10	9.09e-09	CTD-2017D11.1	lincRNA
ENSG00000205517	161.61130648004	-2.83735106129207	1.95768487305989e-47	1.22407797693754e-45	RGL3	protein_coding	ENSG00000212127	129.425	-4.07425	1.54e-13	8.58e-12	TAS2R14	protein_coding	ENSG00000158373	1729.12	2.02398	1.81e-10	9.72e-09	HIST1H2BD	protein_coding
ENSG00000184465	686.81721131882	-2.69036850289529	2.32520696550527e-47	1.44930588878239e-45	WDR27	protein_coding	ENSG00000112514	1356.21	2.59671	1.59e-13	8.84e-12	CUTA	protein_coding	ENSG00000183207	1491.18	2.05715	1.83e-10	9.75e-09	RUVBL2	protein_coding
ENSG00000181191	1163.71256595032	2.03332116303809	2.93732371664058e-47	1.82510010619226e-45	PJA1	protein_coding	ENSG00000176788	4291.02	2.4561	1.6e-13	8.85e-12	BASP1	protein_coding	ENSG00000130255	2655.3	2.58184	1.85e-10	9.85e-09	RPL36	protein_coding
ENSG00000137154	3406.3063632422	2.32714152683197	3.27005876656577e-47	2.02549483787813e-45	RPS6	protein_coding	ENSG00000204677	206.161	-3.3357	1.65e-13	9.13e-12	FAM153C	protein_coding	ENSG00000168028	9995.76	1.9815	1.86e-10	9.85e-09	RPSA	protein_coding
ENSG00000137411	1054.23632273808	-2.13480563548877	3.35792325298415e-47	2.07343915256694e-45	VARS2	protein_coding	ENSG00000269936	111.813	-4.8205	1.67e-13	9.18e-12	MIR145	lincRNA	ENSG00000187990	889.544	2.09676	1.93e-10	1.02e-08	HIST1H2BG	protein_coding
ENSG00000123562	2517.07671615386	1.86722493347654	3.78981481784704e-47	2.33285464299833e-45	MORF4L2	protein_coding	ENSG00000126088	783.262	2.5528	1.72e-13	9.43e-12	UROD	protein_coding	ENSG00000179755	29.8482	-4.87683	2e-10	1.06e-08	CTD-2144E22.5	protein_coding
ENSG00000075415	2025.72985255001	1.76027320987405	3.98882107790469e-47	2.44775302121204e-45	SLC25A3	protein_coding	ENSG00000100129	4475.93	2.65543	1.77e-13	9.7e-12	EIF3L	protein_coding	ENSG00000055609	10710.7	-2.00016	2.3e-10	1.21e-08	KMT2C	protein_coding
ENSG00000080854	1500.2592006355	-2.94819930294203	4.96972238615458e-47	3.04027368567808e-45	IGSF9B	protein_coding	ENSG00000169689	702.657	3.10627	1.86e-13	1.01e-11	STRA13	protein_coding	ENSG00000159199	550.188	2.19497	2.3e-10	1.21e-08	ATP5G1	protein_coding
ENSG00000104722	7982.14027992176	1.92691777830143	5.03146499424853e-47	3.06857438926154e-45	NEFM	protein_coding	ENSG00000203872	170.208	-3.71713	1.85e-13	1.01e-11	C6orf163	protein_coding	ENSG00000251562	94511.7	-2.79438	2.37e-10	1.24e-08	MALAT1	lincRNA
ENSG00000103415	1311.04208178503	2.04659880008369	6.43401429608369e-47	3.91192016449923e-45	HMOX2	protein_coding	ENSG00000167552	52932.1	2.91085	1.87e-13	1.01e-11	TUBA1A	protein_coding	ENSG00000162105	6284.64	-2.12232	2.38e-10	1.24e-08	SHANK2	protein_coding
ENSG00000223414	141.958762580148	-3.49150652010491	8.71805469491248e-47	5.28442085956759e-45	LINC00473	lincRNA	ENSG00000272374	122.947	-4.94118	1.99e-13	1.08e-11	RP3-329A5.8	lincRNA	ENSG00000127824	242.316	3.14021	2.62e-10	1.36e-08	TUBA4A	protein_coding
ENSG00000167302	315.915753345489	-2.17138189393845	1.03364325276186e-46	6.24629357103439e-45	ENTHD2	protein_coding	ENSG00000147684	943.394	2.66217	2e-13	1.08e-11	NDUFB9	protein_coding	ENSG00000221995	178.193	-2.754	2.73e-10	1.42e-08	TIAF1	protein_coding
ENSG00000137221	1057.02341308498	-2.32955998813748	1.16218086741438e-46	7.00169816809134e-45	TJAP1	protein_coding	ENSG00000105404	1113.64	2.86401	2.03e-13	1.09e-11	RABAC1	protein_coding	ENSG00000156508	30063.1	1.94286	2.78e-10	1.43e-08	EEF1A1	protein_coding
ENSG00000112110	436.758644088357	2.06461873690794	1.21030231001677e-46	7.26951578389161e-45	MRPL18	protein_coding	ENSG00000188846	3141.56	3.17083	2.11e-13	1.13e-11	RPL14	protein_coding	ENSG00000135002	505.433	2.36661	2.86e-10	1.47e-08	RFK	protein_coding
ENSG00000163395	109.473084756209	-3.21957889936856	1.30728512199293e-46	7.82830767462897e-45	IGFN1	protein_coding	ENSG00000108561	663.799	2.92866	2.22e-13	1.19e-11	C1QBP	protein_coding	ENSG00000179406	121.667	-3.11769	2.87e-10	1.47e-08	LINC00174	lincRNA
ENSG00000116793	440.657632887967	-1.79460510344646	1.62288026972447e-46	9.68888850187007e-45	PHTF1	protein_coding	ENSG00000196218	3453.41	-2.84948	2.24e-13	1.19e-11	RYR1	protein_coding	ENSG00000214216	61.6248	-4.32358	2.92e-10	1.49e-08	IQCJ	protein_coding
ENSG00000185189	2488.32975802761	-1.90940352199965	1.63152465094876e-46	9.71124627821481e-45	NRBP2	protein_coding	ENSG00000118181	1726.84	3.1697	2.25e-13	1.2e-11	RPS25	protein_coding	ENSG00000184227	120.421	3.25867	2.95e-10	1.5e-08	ACOT1	protein_coding
ENSG00000100429	75.4703447927572	-4.39528132774764	1.76661185993233e-46	1.04838364298559e-44	HDAC10	protein_coding	ENSG00000128524	1107.88	3.0127	2.32e-13	1.23e-11	ATP6V1F	protein_coding	ENSG00000196890	308.58	2.42741	3.03e-10	1.54e-08	HIST3H2BB	protein_coding
ENSG00000116459	920.711071675916	1.98608880898008	1.81468998115929e-46	1.07370060049428e-44	ATP5F1	protein_coding	ENSG00000173141	395.983	3.2877	2.35e-13	1.24e-11	MRP63	protein_coding	ENSG00000114841	948.274	-2.51882	3.1e-10	1.57e-08	DNAH1	protein_coding
ENSG00000111674	9399.00715220615	1.54599561010458	1.90614677244264e-46	1.12445640406505e-44	ENO2	protein_coding	ENSG00000196966	1243.39	2.71433	2.37e-13	1.25e-11	HIST1H3E	protein_coding	ENSG00000168653	644.757	2.30902	3.1e-10	1.57e-08	NDUFS5	protein_coding
ENSG00000091137	139.765553946918	-2.67021603973537	1.91479695611155e-46	1.12620743225778e-44	SLC26A4	protein_coding	ENSG00000182220	997.438	2.42681	2.39e-13	1.25e-11	ATP6AP2	protein_coding	ENSG00000244734	696.502	2.62338	3.19e-10	1.61e-08	HBB	protein_coding
ENSG00000134007	94.5799244843201	-3.13425811107958	2.37108265180106e-46	1.39045056927067e-44	ADAM20	protein_coding	ENSG00000196230	21257.1	2.57558	2.61e-13	1.37e-11	TUBB	protein_coding	ENSG00000197153	529.275	2.8538	3.36e-10	1.69e-08	HIST1H3J	protein_coding
ENSG00000005961	136.995921011314	-2.93063115883604	3.30575192649368e-46	1.93284097153485e-44	ITGA2B	protein_coding	ENSG00000158828	4408.51	2.5384	2.86e-13	1.49e-11	PINK1	protein_coding	ENSG00000158815	193.388	-3.08812	3.41e-10	1.71e-08	FGF17	protein_coding
ENSG00000135541	1301.15718599098	-1.63326688276426	3.42690663280571e-46	1.99778577555418e-44	AHI1	protein_coding	ENSG00000110711	774.305	2.81718	2.92e-13	1.52e-11	AIP	protein_coding	ENSG00000105258	634.512	2.15942	3.44e-10	1.72e-08	POLR2I	protein_coding
ENSG00000127415	431.403354251238	-3.06685433665732	3.44895791236181e-46	2.00474471498309e-44	IDUA	protein_coding	ENSG00000008988	3419.97	2.92228	2.95e-13	1.53e-11	RPS20	protein_coding	ENSG00000105193	4442.31	2.09606	3.48e-10	1.73e-08	RPS16	protein_coding
ENSG00000099331	3242.5709370833	-1.8894706076885	3.519781628554e-46	2.03992958068915e-44	MYO9B	protein_coding	ENSG00000110955	8337.95	2.32013	3.36e-13	1.74e-11	ATP5B	protein_coding	ENSG00000154518	742.9	2.13169	3.56e-10	1.77e-08	ATP5G3	protein_coding
ENSG00000107874	883.145334186972	1.84910628008175	3.67664942469456e-46	2.12463172731402e-44	CUEDC2	protein_coding	ENSG00000170604	730.63	3.08093	3.39e-13	1.75e-11	IRF2BP1	protein_coding	ENSG00000100216	750.384	2.15457	3.68e-10	1.82e-08	TOMM22	protein_coding
ENSG00000157741	1274.31691341027	-1.47890601803532	4.1189608719859e-46	2.37331172801257e-44	UBN2	protein_coding	ENSG00000102409	1294.42	2.37638	3.48e-13	1.78e-11	BEX4	protein_coding	ENSG00000138326	7344.49	2.15026	3.89e-10	1.92e-08	RPS24	protein_coding
ENSG00000181638	279.763224827031	-2.35278070744268	4.43581464305834e-46	2.54847194319013e-44	ZFP41	protein_coding	ENSG00000174748	6504.53	2.9242	3.47e-13	1.78e-11	RPL15	protein_coding	ENSG00000123349	2355.56	2.58171	4.36e-10	2.14e-08	PFDN5	protein_coding
ENSG00000204071	425.384708909185	2.17703365983237	4.740340873343e-46	2.71555770088241e-44	TCEAL6	protein_coding	ENSG00000254839	67.6114	-5.48262	3.61e-13	1.84e-11	AF131215.6	lincRNA	ENSG00000127884	970.118	2.07694	4.36e-10	2.14e-08	ECHS1	protein_coding
ENSG00000157796	612.658773523945	-1.84333165802892	5.26111983661761e-46	3.00520623289907e-44	WDR19	protein_coding	ENSG00000177954	4203.82	3.03865	3.63e-13	1.85e-11	RPS27	protein_coding	ENSG00000164615	732.428	2.18108	4.36e-10	2.14e-08	CAMLG	protein_coding
ENSG00000162572	363.302868625857	-3.32853347140006	6.86627380782593e-46	3.91081646968154e-44	SCNN1D	protein_coding	ENSG00000241288	198.056	-3.57516	3.7e-13	1.88e-11	RP11-379B18.5	lincRNA	ENSG00000120437	956.858	2.03061	4.47e-10	2.18e-08	ACAT2	protein_coding
ENSG00000169231	362.363752194893	-2.70757903799018	7.12325910957135e-46	4.04556214357633e-44	THBS3	protein_coding	ENSG00000124635	1318.69	2.91678	4.18e-13	2.12e-11	HIST1H2BJ	protein_coding	ENSG00000054690	907.696	-2.27948	4.57e-10	2.22e-08	PLEKHH1	protein_coding
ENSG00000134440	1783.00615331131	1.69089848934696	7.59586359716015e-46	4.30164606740889e-44	NARS	protein_coding	ENSG00000166794	2086.77	3.17989	4.23e-13	2.14e-11	PPIB	protein_coding	ENSG00000197774	660.226	-2.28881	4.69e-10	2.27e-08	EME2	protein_coding
ENSG00000174501	979.932520566043	-2.35276988387687	8.4931307170893e-46	4.79607817502641e-44	ANKRD36C	protein_coding	ENSG00000184260	1163.23	2.7859	4.34e-13	2.19e-11	HIST2H2AC	protein_coding	ENSG00000101843	411.381	2.35107	5.24e-10	2.53e-08	PSMD10	protein_coding
ENSG00000156398	143.656278286972	-3.07073366133493	9.25346579741508e-46	5.2105950446183e-44	SFXN2	protein_coding	ENSG00000150779	399.275	2.77957	4.42e-13	2.22e-11	TIMM8B	protein_coding	ENSG00000188385	1062.98	-2.05666	5.23e-10	2.53e-08	JAKMIP3	protein_coding
ENSG00000071082	2391.10417389312	2.20029158980288	1.00463020946633e-45	5.62507779147799e-44	RPL31	protein_coding	ENSG00000142937	10488.8	3.20885	4.61e-13	2.31e-11	RPS8	protein_coding	ENSG00000174917	289.475	2.40786	5.25e-10	2.53e-08	C19orf70	protein_coding
ENSG00000256762	64.5548400724735	-5.39538488318654	1.0045941505987e-45	5.62507779147799e-44	STH	protein_coding	ENSG00000105258	766.658	3.47804	4.79e-13	2.4e-11	POLR2I	protein_coding	ENSG00000166441	4314.27	1.96824	5.48e-10	2.63e-08	RPL27A	protein_coding
ENSG00000175216	3030.57784741025	1.55746377114366	1.22268508342142e-45	6.82671578549181e-44	CKAP5	protein_coding	ENSG00000129951	2356.86	2.39283	4.84e-13	2.41e-11	LPPR3	protein_coding	ENSG00000104979	404.76	2.4128	5.5e-10	2.63e-08	C19orf53	protein_coding
ENSG00000096384	13719.321113954	2.09003139290903	1.2999089547081e-45	7.23749870541269e-44	HSP90AB1	protein_coding	ENSG00000233276	1052.81	3.1068	4.96e-13	2.46e-11	GPX1	protein_coding	ENSG00000241288	131.356	-3.09885	5.58e-10	2.66e-08	RP11-379B18.5	lincRNA
ENSG00000180822	314.007994032615	-2.41564872420453	1.37091744533381e-45	7.61147190026933e-44	PSMG4	protein_coding	ENSG00000159433	1738.17	-2.67218	5e-13	2.48e-11	STARD9	protein_coding	ENSG00000133112	7783.49	2.03221	5.63e-10	2.68e-08	TPT1	protein_coding
ENSG00000168439	1952.63585436548	1.73530910063466	1.52244718561423e-45	8.42916918046359e-44	STIP1	protein_coding	ENSG00000163945	796.302	-2.80021	5.09e-13	2.52e-11	UVSSA	protein_coding	ENSG00000254995	119.637	-3.7914	5.66e-10	2.68e-08	STX16-NPEPL1	protein_coding
ENSG00000179979	106.710126042155	-3.51882035198141	1.83126461571347e-45	1.01107231053083e-43	CRIPAK	protein_coding	ENSG00000197956	273.016	3.52801	5.18e-13	2.55e-11	S100A6	protein_coding	ENSG00000167815	3298.76	2.19076	6.11e-10	2.89e-08	PRDX2	protein_coding
ENSG00000100097	780.122270245864	2.55257040607789	2.57004299689335e-45	1.41502284003953e-43	LGALS1	protein_coding	ENSG00000124733	547.53	2.83299	5.23e-13	2.57e-11	MEA1	protein_coding	ENSG00000130518	243.745	-2.71895	6.17e-10	2.91e-08	KIAA1683	protein_coding
ENSG00000166432	449.113358675841	-2.25742427642119	2.66127967552567e-45	1.46119735314666e-43	ZMAT1	protein_coding	ENSG00000136810	850.399	3.0016	5.55e-13	2.72e-11	TXN	protein_coding	ENSG00000246922	432.317	-2.9921	6.52e-10	3.07e-08	UBAP1L	protein_coding
ENSG00000248483	109.060320003556	-3.84933286871028	3.29730174551595e-45	1.80540933419535e-43	POU5F2	protein_coding	ENSG00000100804	1496.93	2.56742	5.66e-13	2.77e-11	PSMB5	protein_coding	ENSG00000166833	9850.21	-1.93349	6.69e-10	3.14e-08	NAV2	protein_coding
ENSG00000168237	219.830893594582	-3.48154721894705	3.45945099460966e-45	1.88897460507322e-43	GLYCTK	protein_coding	ENSG00000167549	571.882	-3.02008	5.71e-13	2.78e-11	CORO6	protein_coding	ENSG00000108509	1684.21	-2.13577	6.82e-10	3.19e-08	CAMTA2	protein_coding
ENSG00000164924	3938.60753138645	1.87184275219454	3.7447801198156e-45	2.03915622952926e-43	YWHAZ	protein_coding	ENSG00000166848	2617.61	2.35243	6.03e-13	2.93e-11	TERF2IP	protein_coding	ENSG00000102921	1469.55	-2.01944	6.87e-10	3.21e-08	N4BP1	protein_coding
ENSG00000130255	1164.09000659168	2.35510505792055	3.94463511004733e-45	2.14209897304789e-43	RPL36	protein_coding	ENSG00000155368	1112.92	2.75533	6.93e-13	3.36e-11	DBI	protein_coding	ENSG00000135624	2537.01	1.99546	7.05e-10	3.28e-08	CCT7	protein_coding
ENSG00000270103	6982.29163509803	-6.11526736259739	4.21675663973508e-45	2.28361566546964e-43	RNU11	lincRNA	ENSG00000261326	293.896	-3.70074	7.27e-13	3.51e-11	RP5-1057J7.6	lincRNA	ENSG00000165283	704.264	2.3	7.33e-10	3.4e-08	STOML2	protein_coding
ENSG00000175203	1902.33529370769	1.76949454877682	4.77878856223303e-45	2.58093646027305e-43	DCTN2	protein_coding	ENSG00000155130	4017.68	2.53609	7.55e-13	3.64e-11	MARCKS	protein_coding	ENSG00000272374	63.5746	-3.95592	7.75e-10	3.59e-08	RP3-329A5.8	lincRNA
ENSG00000132793	204.096422125182	-2.18852788377102	5.74175083229768e-45	3.0925881317112e-43	LPIN3	protein_coding	ENSG00000089009	4351.62	2.96736	7.69e-13	3.7e-11	RPL6	protein_coding	ENSG00000116586	505.56	2.44646	8.04e-10	3.71e-08	LAMTOR2	protein_coding
ENSG00000255103	399.853770976298	-2.08252357473426	6.40436116531601e-45	3.44013123733682e-43	KIAA0754	protein_coding	ENSG00000188229	4078.54	2.55712	8.05e-13	3.86e-11	TUBB4B	protein_coding	ENSG00000151729	2342.35	2.30116	8.11e-10	3.73e-08	SLC25A4	protein_coding
ENSG00000120053	2401.45970705193	2.22485070704257	6.58611534482203e-45	3.5281997905329e-43	GOT1	protein_coding	ENSG00000263563	192.967	3.61026	8.16e-13	3.9e-11	UBBP4	protein_coding	ENSG00000099381	1197.02	-2.22015	8.21e-10	3.77e-08	SETD1A	protein_coding
ENSG00000159433	1725.65495309602	-2.63354366719424	8.08249369886771e-45	4.3181430621363e-43	STARD9	protein_coding	ENSG00000111678	1390.57	2.62281	8.45e-13	4.03e-11	C12orf57	protein_coding	ENSG00000172336	572.016	2.27828	8.3e-10	3.8e-08	POP7	protein_coding
ENSG00000115902	1681.48940956778	1.79822080413851	9.7940674105437e-45	5.21850027269857e-43	SLC1A4	protein_coding	ENSG00000061794	365.114	2.78735	8.53e-13	4.06e-11	MRPS35	protein_coding	ENSG00000197846	1271.67	2.33674	8.34e-10	3.81e-08	HIST1H2BF	protein_coding
ENSG00000089009	1307.35696013362	1.86281096435448	1.11948874575561e-44	5.94889716611849e-43	RPL6	protein_coding	ENSG00000166033	1909.85	2.83441	8.61e-13	4.08e-11	HTRA1	protein_coding	ENSG00000241837	524.921	2.74375	8.75e-10	3.99e-08	ATP5O	protein_coding
ENSG00000167863	662.276254650095	1.92932649967074	1.28827622022253e-44	6.82751950829699e-43	ATP5H	protein_coding	ENSG00000083845	7919.1	3.03322	8.67e-13	4.1e-11	RPS5	protein_coding	ENSG00000053438	10520.4	2.12426	8.98e-10	4.08e-08	NNAT	protein_coding
ENSG00000155363	359.280148495154	-2.273261592263	1.29770226592951e-44	6.859135096797e-43	MOV10	protein_coding	ENSG00000255571	1262.26	-2.83146	8.7e-13	4.1e-11	LINC00925	lincRNA	ENSG00000155816	1917.6	-1.98038	9.26e-10	4.19e-08	FMN2	protein_coding
ENSG00000112280	148.064750290851	-2.48476794634174	1.42538869158617e-44	7.51399714253445e-43	COL9A1	protein_coding	ENSG00000150459	840.332	2.5426	9.04e-13	4.25e-11	SAP18	protein_coding	ENSG00000232931	205.6	-3.19972	9.34e-10	4.22e-08	LINC00342	lincRNA
ENSG00000177943	205.241735825938	-3.3291859302341	1.52656472399526e-44	8.02600514437935e-43	MAMDC4	protein_coding	ENSG00000198356	887.82	2.70324	9.38e-13	4.4e-11	ASNA1	protein_coding	ENSG00000185551	617.633	-2.34961	9.46e-10	4.26e-08	NR2F2	protein_coding
ENSG00000186567	129.114536492569	-3.55710432020663	2.01935818850865e-44	1.05888091678386e-42	CEACAM19	protein_coding	ENSG00000256018	819.921	3.22386	9.41e-13	4.4e-11	HIST1H3G	protein_coding	ENSG00000130699	724.054	-2.02266	1e-09	4.5e-08	TAF4	protein_coding
ENSG00000147604	1434.26698933949	2.4809110143681	2.1326404301521e-44	1.11533155583231e-42	RPL7	protein_coding	ENSG00000215386	712.771	-2.71899	9.81e-13	4.58e-11	LINC00478	lincRNA	ENSG00000165264	317.701	2.50019	1.05e-09	4.69e-08	NDUFB6	protein_coding
ENSG00000198198	2537.31963854918	-1.81042145103894	2.23222122221193e-44	1.16433833803849e-42	SZT2	protein_coding	ENSG00000269783	166.093	-4.55743	1.03e-12	4.79e-11	GOLGA7B	protein_coding	ENSG00000272983	182.803	-2.63982	1.07e-09	4.79e-08	RP11-508N22.12	lincRNA
ENSG00000196123	994.05845723735	-2.09119969544474	2.58179117737192e-44	1.34314128416506e-42	KIAA0895L	protein_coding	ENSG00000105640	5939.36	2.9704	1.16e-12	5.38e-11	RPL18A	protein_coding	ENSG00000005486	1676.15	2.02847	1.11e-09	4.95e-08	RHBDD2	protein_coding
ENSG00000109472	10465.4491197928	2.74098667509923	2.96979255394289e-44	1.5409491678456e-42	CPE	protein_coding	ENSG00000198130	519.845	-2.60323	1.39e-12	6.45e-11	HIBCH	protein_coding	ENSG00000171421	181.573	2.5874	1.12e-09	4.98e-08	MRPL36	protein_coding
ENSG00000269783	73.2431839137546	-4.5230880622662	3.26338482574076e-44	1.68886555172344e-42	GOLGA7B	protein_coding	ENSG00000134007	124.669	-3.62125	1.42e-12	6.56e-11	ADAM20	protein_coding	ENSG00000077063	2602.68	-1.9147	1.18e-09	5.21e-08	CTTNBP2	protein_coding
ENSG00000149925	15333.6980415872	2.29734990529799	3.37691362696143e-44	1.74306783854173e-42	ALDOA	protein_coding	ENSG00000180879	1155.82	2.45573	1.43e-12	6.59e-11	SSR4	protein_coding	ENSG00000260404	140.112	-2.68155	1.21e-09	5.34e-08	RP11-384K6.6	lincRNA
ENSG00000106479	802.169071384861	-1.78615215885916	3.49909269350535e-44	1.80144198124596e-42	ZNF862	protein_coding	ENSG00000159086	953.482	-2.46869	1.47e-12	6.75e-11	PAXBP1	protein_coding	ENSG00000161021	2218.85	-2.05387	1.22e-09	5.36e-08	MAML1	protein_coding
ENSG00000131697	939.180393410384	-2.31903592317171	3.77601086523365e-44	1.93897179688591e-42	NPHP4	protein_coding	ENSG00000184897	2196.3	2.93978	1.59e-12	7.31e-11	H1FX	protein_coding	ENSG00000197697	576.535	2.37575	1.23e-09	5.39e-08	HIST1H2BE	protein_coding
ENSG00000144834	3447.09152299739	2.32185838177111	3.81765466449599e-44	1.95529026111047e-42	TAGLN3	protein_coding	ENSG00000140319	1552.78	2.36706	1.61e-12	7.34e-11	SRP14	protein_coding	ENSG00000099901	711.353	2.02747	1.24e-09	5.43e-08	RANBP1	protein_coding
ENSG00000154803	1531.89893772659	-2.05187001196365	3.83517317144344e-44	1.95920019152527e-42	FLCN	protein_coding	ENSG00000204308	818.536	2.64394	1.61e-12	7.34e-11	RNF5	protein_coding	ENSG00000182095	10425.3	-2.18471	1.32e-09	5.78e-08	TNRC18	protein_coding
ENSG00000268362	103.910467729819	-3.5687544492714	3.99620630874399e-44	2.03621607315205e-42	CTD-2017D11.1	lincRNA	ENSG00000026036	121.922	-4.91979	1.63e-12	7.4e-11	RTEL1-TNFRSF6B	protein_coding	ENSG00000184428	614.658	-2.0477	1.34e-09	5.87e-08	TOP1MT	protein_coding
ENSG00000108953	5019.23895662158	1.92254137578409	5.34293351875359e-44	2.715443212185e-42	YWHAE	protein_coding	ENSG00000171222	501.413	2.87306	1.63e-12	7.4e-11	SCAND1	protein_coding	ENSG00000119242	1895.77	-2.13963	1.36e-09	5.91e-08	CCDC92	protein_coding
ENSG00000243156	3416.70107249845	-1.99402298329765	6.19353351236692e-44	3.13969380431265e-42	MICAL3	protein_coding	ENSG00000178952	2049.51	2.37316	1.66e-12	7.5e-11	TUFM	protein_coding	ENSG00000168502	2239.79	-1.93236	1.41e-09	6.1e-08	SOGA2	protein_coding
ENSG00000171951	1280.73817102468	1.92946136295865	6.52615271863388e-44	3.29986921010312e-42	SCG2	protein_coding	ENSG00000225877	48.3359	-5.8758	1.72e-12	7.74e-11	AC004603.4	lincRNA	ENSG00000171316	3923.15	-1.90271	1.41e-09	6.1e-08	CHD7	protein_coding
ENSG00000132330	102.985029251168	-3.49995267726077	7.0729318430706e-44	3.56724127382958e-42	SCLY	protein_coding	ENSG00000244038	2036.56	2.28574	1.79e-12	8.04e-11	DDOST	protein_coding	ENSG00000167106	696.212	-2.0838	1.42e-09	6.15e-08	FAM102A	protein_coding
ENSG00000133858	1027.39925827428	-1.5690019945321	7.70197460563091e-44	3.87464057508148e-42	ZFC3H1	protein_coding	ENSG00000164032	1424.11	2.33748	1.8e-12	8.07e-11	H2AFZ	protein_coding	ENSG00000100129	4839.69	1.89787	1.43e-09	6.17e-08	EIF3L	protein_coding
ENSG00000079739	622.599744242131	1.7728854502601	1.03787753956755e-43	5.20804321816922e-42	PGM1	protein_coding	ENSG00000256040	70.7967	-4.52074	1.86e-12	8.33e-11	PAPPA-AS1	protein_coding	ENSG00000259758	2488.89	-1.88749	1.47e-09	6.32e-08	CASC7	lincRNA
ENSG00000067225	12256.7498241259	2.00312389558948	1.06762088483407e-43	5.34376605007477e-42	PKM	protein_coding	ENSG00000010256	2216.1	2.19717	1.9e-12	8.5e-11	UQCRC1	protein_coding	ENSG00000174444	12439.9	1.86671	1.48e-09	6.33e-08	RPL4	protein_coding
ENSG00000198899	8938.32751667311	-2.32025558210132	1.27919858222925e-43	6.3866486393869e-42	MT-ATP6	protein_coding	ENSG00000175602	475.632	2.9015	2.04e-12	9.05e-11	CCDC85B	protein_coding	ENSG00000124479	242.836	2.48193	1.48e-09	6.35e-08	NDP	protein_coding
ENSG00000180596	797.537028652627	2.09470822012221	1.36151145407645e-43	6.78053229428376e-42	HIST1H2BC	protein_coding	ENSG00000183617	284.937	3.15763	2.03e-12	9.05e-11	MRPL54	protein_coding	ENSG00000196331	530.369	2.83391	1.51e-09	6.44e-08	HIST1H2BO	protein_coding
ENSG00000100836	737.057488505675	-1.69882768952833	1.65717049455836e-43	8.23227478011061e-42	PABPN1	protein_coding	ENSG00000137154	7563.2	3.00292	2.09e-12	9.26e-11	RPS6	protein_coding	ENSG00000128524	903.527	2.17932	1.58e-09	6.7e-08	ATP6V1F	protein_coding
ENSG00000163793	80.7422204711925	-3.88053323966044	1.71262405806109e-43	8.4864803637072e-42	DNAJC5G	protein_coding	ENSG00000253230	3684.14	-3.30274	2.09e-12	9.26e-11	LINC00599	lincRNA	ENSG00000235244	114.065	-3.44916	1.58e-09	6.7e-08	RP11-761E20.1	lincRNA
ENSG00000159352	1408.96115975656	2.05022666424828	1.7340215593753e-43	8.57108262553062e-42	PSMD4	protein_coding	ENSG00000124440	1245.41	-2.76969	2.13e-12	9.41e-11	HIF3A	protein_coding	ENSG00000109107	2747.24	2.18557	1.6e-09	6.77e-08	ALDOC	protein_coding
ENSG00000065978	925.993400765134	1.92150599890261	1.99710913219696e-43	9.84694032569052e-42	YBX1	protein_coding	ENSG00000135502	322.227	-3.81696	2.22e-12	9.78e-11	SLC26A10	protein_coding	ENSG00000196532	936.234	2.54945	1.6e-09	6.77e-08	HIST1H3C	protein_coding
ENSG00000258839	98.6726428987496	-3.76261460968512	2.53629021224022e-43	1.2474394118316e-41	MC1R	protein_coding	ENSG00000158373	2502.73	2.48853	2.23e-12	9.8e-11	HIST1H2BD	protein_coding	ENSG00000133315	349.382	2.30773	1.64e-09	6.86e-08	MACROD1	protein_coding
ENSG00000015592	2060.71942149601	1.67379060677017	3.22966763848141e-43	1.58453569956287e-41	STMN4	protein_coding	ENSG00000243708	73.2944	-5.38384	2.24e-12	9.82e-11	PLA2G4B	protein_coding	ENSG00000134202	1018.99	1.94357	1.63e-09	6.86e-08	GSTM3	protein_coding
ENSG00000084623	892.807316583855	2.23782788729686	3.66812094535748e-43	1.79520556192421e-41	EIF3I	protein_coding	ENSG00000174444	9185.33	2.95012	2.26e-12	9.86e-11	RPL4	protein_coding	ENSG00000232388	190.933	2.56025	1.63e-09	6.86e-08	LINC00493	lincRNA
ENSG00000009950	553.289752516866	-2.82555958441406	4.03158756446579e-43	1.96822899298711e-41	MLXIPL	protein_coding	ENSG00000139579	661.485	2.77593	2.3e-12	1e-10	NABP2	protein_coding	ENSG00000105669	1100.59	1.94514	1.66e-09	6.94e-08	COPE	protein_coding
ENSG00000076928	1283.45987308463	-2.37569758608139	4.20134647950336e-43	2.04606605823676e-41	ARHGEF1	protein_coding	ENSG00000176945	363.349	-3.76342	2.34e-12	1.02e-10	MUC20	protein_coding	ENSG00000111077	1624.88	-2.08591	1.66e-09	6.94e-08	TENC1	protein_coding
ENSG00000158220	353.445435840901	-1.93081333529703	4.27343519394898e-43	2.07607252400154e-41	ESYT3	protein_coding	ENSG00000183011	762.639	2.47125	2.54e-12	1.1e-10	LSMD1	protein_coding	ENSG00000184831	269.307	2.38869	1.68e-09	7.01e-08	APOO	protein_coding
ENSG00000090905	2310.98762017395	-1.73787371022964	4.49085966881162e-43	2.17636502434022e-41	TNRC6A	protein_coding	ENSG00000198838	6466.38	-2.15506	2.62e-12	1.13e-10	RYR3	protein_coding	ENSG00000080603	6825.02	-2.20516	1.72e-09	7.13e-08	SRCAP	protein_coding
ENSG00000113240	489.957866897151	-2.15912092362865	5.43409854635514e-43	2.62705529969037e-41	CLK4	protein_coding	ENSG00000117335	1161.17	-2.67313	2.65e-12	1.14e-10	CD46	protein_coding	ENSG00000175756	646.974	2.12094	1.87e-09	7.74e-08	AURKAIP1	protein_coding
ENSG00000078403	663.336170409902	-1.64627108902463	6.43434624184735e-43	3.10304566568507e-41	MLLT10	protein_coding	ENSG00000168028	8814.49	2.77987	2.65e-12	1.14e-10	RPSA	protein_coding	ENSG00000108294	573.634	2.70998	1.88e-09	7.77e-08	PSMB3	protein_coding
ENSG00000135473	896.259939499662	-2.0462856746143	8.43153604348235e-43	4.05634650286077e-41	PAN2	protein_coding	ENSG00000231496	59.0024	-5.6297	2.65e-12	1.14e-10	RP1-251M9.2	lincRNA	ENSG00000108518	1319.91	2.03747	1.89e-09	7.77e-08	PFN1	protein_coding
ENSG00000104899	78.8864429443034	-4.80235332703146	1.31529162838957e-42	6.31244439862219e-41	AMH	protein_coding	ENSG00000149273	7000.77	2.61712	2.67e-12	1.15e-10	RPS3	protein_coding	ENSG00000075142	982.958	2.0451	1.92e-09	7.89e-08	SRI	protein_coding
ENSG00000099326	884.67992744336	-2.2544269191894	1.45528542816505e-42	6.96744262600471e-41	MZF1	protein_coding	ENSG00000120509	289.806	2.89119	2.73e-12	1.17e-10	PDZD11	protein_coding	ENSG00000171476	938.151	2.21596	1.92e-09	7.89e-08	HOPX	protein_coding
ENSG00000139970	6302.2412150437	1.49838394214813	1.47328375509994e-42	7.03661621923756e-41	RTN1	protein_coding	ENSG00000262877	232.616	-4.47822	2.77e-12	1.18e-10	RP11-1055B8.4	lincRNA	ENSG00000123411	792.228	-2.31065	1.96e-09	8.04e-08	IKZF4	protein_coding
ENSG00000133169	1630.03841131314	2.65697018229166	1.67481569979708e-42	7.97993316963414e-41	BEX1	protein_coding	ENSG00000102003	8568.65	2.14206	2.78e-12	1.18e-10	SYP	protein_coding	ENSG00000170290	235.371	3.17643	1.99e-09	8.13e-08	SLN	protein_coding
ENSG00000176593	365.152811909928	-2.35366762341076	2.01001362253922e-42	9.55407194540767e-41	CTD-2368P22.1	protein_coding	ENSG00000174460	1603.75	2.30541	2.9e-12	1.23e-10	ZCCHC12	protein_coding	ENSG00000126432	1398.1	2.23297	2.05e-09	8.35e-08	PRDX5	protein_coding
ENSG00000260417	56.4597806425135	-5.68215257254959	2.41879931876414e-42	1.14696223199101e-40	CTD-2542L18.1	lincRNA	ENSG00000159352	1191.82	2.30538	2.96e-12	1.25e-10	PSMD4	protein_coding	ENSG00000139579	611.291	2.13784	2.06e-09	8.35e-08	NABP2	protein_coding
ENSG00000134815	435.268214182983	-1.91531936383746	2.62559701048516e-42	1.2420515118097e-40	DHX34	protein_coding	ENSG00000198755	4408.92	2.65985	2.96e-12	1.25e-10	RPL10A	protein_coding	ENSG00000204308	837.519	2.02281	2.11e-09	8.55e-08	RNF5	protein_coding
ENSG00000259820	77.3280032787883	-3.80599138213765	2.74533574262101e-42	1.29560237510693e-40	AC083843.1	lincRNA	ENSG00000145284	5015.15	2.16694	2.98e-12	1.25e-10	SCD5	protein_coding	ENSG00000229180	192.241	-3.03929	2.11e-09	8.55e-08	GS1-124K5.11	lincRNA
ENSG00000107147	3252.19709422242	-2.27618846014245	2.9444772129506e-42	1.38628225268157e-40	KCNT1	protein_coding	ENSG00000198242	1441.76	3.54415	3.09e-12	1.3e-10	RPL23A	protein_coding	ENSG00000171435	1554.89	-2.09249	2.23e-09	9.01e-08	KSR2	protein_coding
ENSG00000090861	5077.15522458386	1.47883508273848	3.35273578824449e-42	1.57475298717521e-40	AARS	protein_coding	ENSG00000221978	3833.22	-2.64541	3.12e-12	1.31e-10	CCNL2	protein_coding	ENSG00000140990	567.632	2.19505	2.34e-09	9.42e-08	NDUFB10	protein_coding
ENSG00000253767	102.746859022329	-3.58766829824723	3.82060621460023e-42	1.79026562126693e-40	PCDHGA8	protein_coding	ENSG00000164418	3119.74	-2.35241	3.16e-12	1.32e-10	GRIK2	protein_coding	ENSG00000225614	670.087	-2.33244	2.45e-09	9.84e-08	ZNF469	protein_coding
ENSG00000166147	1097.84083396782	-1.86715202605325	4.26983730725125e-42	1.99604823742988e-40	FBN1	protein_coding	ENSG00000108848	2834.12	-2.50857	3.23e-12	1.35e-10	LUC7L3	protein_coding	ENSG00000102316	6108.56	1.98813	2.47e-09	9.9e-08	MAGED2	protein_coding
ENSG00000187145	844.903495182379	1.68254510028306	4.28623451298599e-42	1.99899892427989e-40	MRPS21	protein_coding	ENSG00000206503	1859.12	2.5374	3.37e-12	1.4e-10	HLA-A	protein_coding	ENSG00000106268	308.329	2.58226	2.54e-09	1.01e-07	NUDT1	protein_coding
ENSG00000161791	1245.89351791671	-1.57428250764886	4.36973551109423e-42	2.03315792407039e-40	FMNL3	protein_coding	ENSG00000105223	6029.29	2.08948	3.44e-12	1.43e-10	PLD3	protein_coding	ENSG00000196683	928.867	2.16363	2.54e-09	1.01e-07	TOMM7	protein_coding
ENSG00000120885	46191.9052002703	2.40121449532429	5.05345564502165e-42	2.34577387213054e-40	CLU	protein_coding	ENSG00000189241	3672.42	2.63571	3.5e-12	1.45e-10	TSPYL1	protein_coding	ENSG00000269891	140.196	-3.24593	2.55e-09	1.01e-07	ARHGAP19-SLIT1	protein_coding
ENSG00000167986	3960.73036048896	1.47569863626173	6.03326811222675e-42	2.79405157131884e-40	DDB1	protein_coding	ENSG00000175550	837.275	2.64871	3.65e-12	1.51e-10	DRAP1	protein_coding	ENSG00000125835	524.682	2.09611	2.59e-09	1.03e-07	SNRPB	protein_coding
ENSG00000069345	1314.6146969972	1.99573381760258	6.17715624533026e-42	2.85401897292986e-40	DNAJA2	protein_coding	ENSG00000167085	997.383	2.49575	3.67e-12	1.51e-10	PHB	protein_coding	ENSG00000206503	1228.23	2.22786	2.65e-09	1.05e-07	HLA-A	protein_coding
ENSG00000158560	2294.71657127313	1.49369736122017	6.19676049744433e-42	2.85641836790335e-40	DYNC1I1	protein_coding	ENSG00000257835	60.3799	-5.48265	4.05e-12	1.67e-10	RP1-97G4.1	lincRNA	ENSG00000174521	1912.7	1.86851	2.68e-09	1.06e-07	TTC9B	protein_coding
ENSG00000109920	764.824154667555	-2.00819174217638	7.17140955106269e-42	3.29801644342491e-40	FNBP4	protein_coding	ENSG00000145945	374.555	3.00017	4.39e-12	1.8e-10	FAM50B	protein_coding	ENSG00000143847	2607.26	-1.88496	2.96e-09	1.17e-07	PPFIA4	protein_coding
ENSG00000188825	280.381419314519	-3.52379540651693	9.22937997328916e-42	4.23461899191121e-40	LINC00910	lincRNA	ENSG00000128185	831.705	2.35066	4.52e-12	1.85e-10	DGCR6L	protein_coding	ENSG00000170616	1750.82	-2.39616	3.02e-09	1.18e-07	SCRT1	protein_coding
ENSG00000144504	393.438291597431	-2.4591541925971	9.2981947637242e-42	4.25633991713112e-40	ANKMY1	protein_coding	ENSG00000213585	1704.33	2.27204	4.53e-12	1.85e-10	VDAC1	protein_coding	ENSG00000235408	411.516	-3.01483	3.02e-09	1.18e-07	SNORA71B	lincRNA
ENSG00000160282	195.520396573802	-3.83239100704115	1.07120697617678e-41	4.89225656101381e-40	FTCD	protein_coding	ENSG00000177700	479.573	2.58957	4.85e-12	1.98e-10	POLR2L	protein_coding	ENSG00000253857	61.6003	-3.58804	3.01e-09	1.18e-07	RP11-386G21.2	protein_coding
ENSG00000142102	237.949926586316	-2.36758650862914	1.23336217166713e-41	5.61987852979635e-40	ATHL1	protein_coding	ENSG00000166165	9540.37	2.14861	4.87e-12	1.98e-10	CKB	protein_coding	ENSG00000055483	1336.41	-1.99811	3.05e-09	1.19e-07	USP36	protein_coding
ENSG00000186648	401.555418343764	-1.93795937623909	1.4900245580757e-41	6.77380201046295e-40	LRRC16B	protein_coding	ENSG00000113356	110.632	-3.67172	4.98e-12	2.02e-10	POLR3G	protein_coding	ENSG00000155275	845.514	-2.16096	3.05e-09	1.19e-07	TRMT44	protein_coding
ENSG00000140983	1237.9715142791	-2.0639280797435	1.84341222008945e-41	8.36116101015857e-40	RHOT2	protein_coding	ENSG00000116251	1798.75	2.47257	5.26e-12	2.13e-10	RPL22	protein_coding	ENSG00000116030	823.432	2.00751	3.15e-09	1.22e-07	SUMO1	protein_coding
ENSG00000148925	1091.17856244256	1.54761635087493	1.90059500277116e-41	8.60084327623907e-40	BTBD10	protein_coding	ENSG00000183426	174.662	-3.35922	5.33e-12	2.15e-10	NPIPA1	protein_coding	ENSG00000109906	1048.87	-2.34471	3.2e-09	1.24e-07	ZBTB16	protein_coding
ENSG00000135637	225.273904588986	-2.47927836139332	1.92776702763782e-41	8.7039339988176e-40	CCDC142	protein_coding	ENSG00000198374	587.242	3.67415	5.63e-12	2.27e-10	HIST1H2AL	protein_coding	ENSG00000139684	589.286	2.12962	3.23e-09	1.25e-07	ESD	protein_coding
ENSG00000132510	585.345913393764	-2.48701674620598	2.06722655867159e-41	9.31238582259765e-40	KDM6B	protein_coding	ENSG00000109920	1167.69	-2.32815	5.65e-12	2.27e-10	FNBP4	protein_coding	ENSG00000184678	1889.06	1.94505	3.23e-09	1.25e-07	HIST2H2BE	protein_coding
ENSG00000184076	612.691117119232	2.74025699326186	2.13960679142582e-41	9.61658644282339e-40	UQCR10	protein_coding	ENSG00000141140	817.93	-2.44148	5.94e-12	2.38e-10	MYO19	protein_coding	ENSG00000205047	115.74	-2.90326	3.32e-09	1.28e-07	FLJ00104	protein_coding
ENSG00000110583	428.294509311266	-1.81660543446208	2.29490843541046e-41	1.02912624656721e-39	NAA40	protein_coding	ENSG00000104885	1784.59	-2.21376	6.15e-12	2.46e-10	DOT1L	protein_coding	ENSG00000163945	875.915	-2.44009	3.34e-09	1.28e-07	UVSSA	protein_coding
ENSG00000124733	548.187629463026	2.24447461810285	2.30314320147486e-41	1.03048761617231e-39	MEA1	protein_coding	ENSG00000196176	701.845	2.70641	6.54e-12	2.61e-10	HIST1H4A	protein_coding	ENSG00000135127	897.236	-2.00741	3.35e-09	1.28e-07	CCDC64	protein_coding
ENSG00000001497	809.822091931225	-2.09315279447166	2.59283193350799e-41	1.15748922869509e-39	LAS1L	protein_coding	ENSG00000168439	2165.98	2.24446	6.64e-12	2.65e-10	STIP1	protein_coding	ENSG00000121769	572.039	2.60082	3.37e-09	1.29e-07	FABP3	protein_coding
ENSG00000166197	1347.85931110064	1.68106181209188	2.84532317309266e-41	1.26735169918808e-39	NOLC1	protein_coding	ENSG00000076344	1496.8	-2.479	6.79e-12	2.7e-10	RGS11	protein_coding	ENSG00000162704	1513.14	1.89246	3.37e-09	1.29e-07	ARPC5	protein_coding
ENSG00000152661	4953.29259232607	2.69185105002084	3.10102240309612e-41	1.37814719847014e-39	GJA1	protein_coding	ENSG00000108294	657.874	3.01611	7.01e-12	2.78e-10	PSMB3	protein_coding	ENSG00000165629	1157.56	2.20752	3.4e-09	1.29e-07	ATP5C1	protein_coding
ENSG00000155368	806.225318657848	2.29105836852105	3.13590810012423e-41	1.39053320922958e-39	DBI	protein_coding	ENSG00000260261	176.981	-3.81529	7.15e-12	2.83e-10	RP11-480A16.1	lincRNA	ENSG00000056661	1207.13	-1.88029	3.61e-09	1.37e-07	PCGF2	protein_coding
ENSG00000145741	745.966745523934	1.97304512168675	3.31538367788143e-41	1.46683526516268e-39	BTF3	protein_coding	ENSG00000107833	289.616	2.83506	8.49e-12	3.35e-10	NPM3	protein_coding	ENSG00000145708	128.048	3.08949	3.83e-09	1.45e-07	CRHBP	protein_coding
ENSG00000253864	97.5115119719399	-3.85105103116121	3.40771376484612e-41	1.50432727245022e-39	AC131025.8	lincRNA	ENSG00000204683	43.4358	-5.3976	8.93e-12	3.52e-10	C10orf113	protein_coding	ENSG00000005022	1005.89	2.24349	4.01e-09	1.52e-07	SLC25A5	protein_coding
ENSG00000182095	2331.59637661618	-1.63682581419458	3.49449811188946e-41	1.53920993501691e-39	TNRC18	protein_coding	ENSG00000240972	477.783	3.66287	9.02e-12	3.54e-10	MIF	protein_coding	ENSG00000100427	2622.11	1.81933	4.2e-09	1.59e-07	MLC1	protein_coding
ENSG00000073169	625.217517539905	-1.6472512762377	3.71189411715224e-41	1.63134042785088e-39	SELO	protein_coding	ENSG00000162341	924.084	-2.51465	9.27e-12	3.63e-10	TPCN2	protein_coding	ENSG00000157741	1844.13	-1.87621	4.37e-09	1.65e-07	UBN2	protein_coding
ENSG00000065427	642.534154731625	1.70242249260781	4.13043933901727e-41	1.80683692515891e-39	KARS	protein_coding	ENSG00000197599	96.775	-4.18776	9.27e-12	3.63e-10	CCDC154	protein_coding	ENSG00000063241	307.912	2.24561	4.41e-09	1.66e-07	ISOC2	protein_coding
ENSG00000162650	356.376950100352	-2.58401300277448	4.13855993149763e-41	1.80683692515891e-39	ATXN7L2	protein_coding	ENSG00000176956	1171.66	2.40661	9.29e-12	3.63e-10	LY6H	protein_coding	ENSG00000236983	34.0406	-4.24126	4.42e-09	1.66e-07	LINC00614	lincRNA
ENSG00000184009	11396.0461291936	1.95450573832532	4.13350495773322e-41	1.80683692515891e-39	ACTG1	protein_coding	ENSG00000117450	1632.08	2.68728	9.33e-12	3.64e-10	PRDX1	protein_coding	ENSG00000090924	1747.7	-2.06552	4.44e-09	1.66e-07	PLEKHG2	protein_coding
ENSG00000165637	548.702717765311	2.19173048869471	4.18317237976713e-41	1.82230021405196e-39	VDAC2	protein_coding	ENSG00000109971	15375	2.53161	9.8e-12	3.81e-10	HSPA8	protein_coding	ENSG00000167468	1708.55	1.9034	4.61e-09	1.72e-07	GPX4	protein_coding
ENSG00000215346	56.9430316273939	-5.4355982272351	4.24204625630392e-41	1.84389471153947e-39	AF131215.5	protein_coding	ENSG00000223403	78.4209	-4.56554	1.01e-11	3.91e-10	MEG9	lincRNA	ENSG00000134285	399.567	-2.11526	4.63e-09	1.72e-07	FKBP11	protein_coding
ENSG00000102241	885.683150239457	2.08201236596682	4.95834430953558e-41	2.15053265994102e-39	HTATSF1	protein_coding	ENSG00000073111	857.349	2.4425	1.03e-11	3.97e-10	MCM2	protein_coding	ENSG00000133872	5136.13	2.07203	4.72e-09	1.75e-07	TMEM66	protein_coding
ENSG00000167555	592.414152387416	-1.91257294925818	5.57315984857795e-41	2.4119126934206e-39	ZNF528	protein_coding	ENSG00000260807	1089.51	-2.30822	1.16e-11	4.47e-10	RP11-161M6.2	lincRNA	ENSG00000180817	744.213	1.96988	4.75e-09	1.76e-07	PPA1	protein_coding
ENSG00000103316	1236.08913386018	1.93086328928961	5.70890913545359e-41	2.46527860509424e-39	CRYM	protein_coding	ENSG00000130313	945.499	2.54275	1.2e-11	4.61e-10	PGLS	protein_coding	ENSG00000171044	582.96	-2.05552	4.76e-09	1.76e-07	XKR6	protein_coding
ENSG00000133142	931.44332861232	1.62792679044855	7.24591554227843e-41	3.12220199920654e-39	TCEAL4	protein_coding	ENSG00000117758	1653.63	2.1742	1.21e-11	4.66e-10	STX12	protein_coding	ENSG00000165678	1416.96	2.0656	4.83e-09	1.78e-07	GHITM	protein_coding
ENSG00000184905	859.553284004707	1.97967029432645	7.42594397747458e-41	3.19283374354715e-39	TCEAL2	protein_coding	ENSG00000166557	1028.98	2.49005	1.23e-11	4.74e-10	TMED3	protein_coding	ENSG00000177156	1216.5	1.88887	4.95e-09	1.82e-07	TALDO1	protein_coding
ENSG00000134333	1722.9229119664	2.15160046797489	8.07530534308572e-41	3.4645157403745e-39	LDHA	protein_coding	ENSG00000136888	671.063	2.7257	1.35e-11	5.15e-10	ATP6V1G1	protein_coding	ENSG00000256018	681.62	2.90054	5.06e-09	1.86e-07	HIST1H3G	protein_coding
ENSG00000104859	971.776776928003	-2.27126593620725	9.18333913276177e-41	3.93138153240758e-39	CLASRP	protein_coding	ENSG00000204568	590.576	2.94482	1.35e-11	5.15e-10	MRPS18B	protein_coding	ENSG00000204138	838.424	-1.90554	5.13e-09	1.88e-07	PHACTR4	protein_coding
ENSG00000131473	1932.36407652363	1.52745959721238	9.39616495958248e-41	4.01382296689406e-39	ACLY	protein_coding	ENSG00000175267	336.288	-3.01618	1.41e-11	5.37e-10	VWA3A	protein_coding	ENSG00000184863	2798.36	-2.15969	5.23e-09	1.92e-07	RBM33	protein_coding
ENSG00000127022	4764.38231810072	2.09899868988718	1.06424854114286e-40	4.53644523311671e-39	CANX	protein_coding	ENSG00000088986	1255.61	2.28089	1.49e-11	5.67e-10	DYNLL1	protein_coding	ENSG00000026036	86.3127	-3.54424	5.3e-09	1.94e-07	RTEL1-TNFRSF6B	protein_coding
ENSG00000197746	17210.9652869591	2.08354280944349	1.11177299087828e-40	4.72885245755329e-39	PSAP	protein_coding	ENSG00000172137	1288.04	3.05076	1.6e-11	6.08e-10	CALB2	protein_coding	ENSG00000155066	199.387	-2.77978	5.48e-09	2e-07	PROM2	protein_coding
ENSG00000140990	546.671770095384	1.90308659094497	1.18771431906134e-40	5.04104614948926e-39	NDUFB10	protein_coding	ENSG00000127527	1179.1	-2.20049	1.64e-11	6.2e-10	EPS15L1	protein_coding	ENSG00000106245	577.208	2.19259	5.61e-09	2.04e-07	BUD31	protein_coding
ENSG00000172809	1647.76187630111	2.28176178946851	1.27554085311949e-40	5.40224257471824e-39	RPL38	protein_coding	ENSG00000130508	1844.16	-2.39293	1.64e-11	6.2e-10	PXDN	protein_coding	ENSG00000149196	325.935	2.38182	5.71e-09	2.07e-07	C11orf73	protein_coding
ENSG00000259946	53.1589263492325	-4.44560100937707	1.28683219470467e-40	5.43844369536061e-39	RP11-490G2.2	lincRNA	ENSG00000121716	136.249	-4.23298	1.68e-11	6.34e-10	PILRB	protein_coding	ENSG00000141084	707.718	-2.02985	5.74e-09	2.08e-07	RANBP10	protein_coding
ENSG00000156467	1225.3067259261	2.08386084428214	1.31289659078533e-40	5.53679219701193e-39	UQCRB	protein_coding	ENSG00000133134	799.24	2.38791	1.76e-11	6.63e-10	BEX2	protein_coding	ENSG00000244038	1680.48	1.83147	5.76e-09	2.08e-07	DDOST	protein_coding
ENSG00000182899	1069.48770888099	2.10137599620129	1.58675448930835e-40	6.67750758653521e-39	RPL35A	protein_coding	ENSG00000186468	2678.91	2.72	1.82e-11	6.84e-10	RPS23	protein_coding	ENSG00000159720	2533.21	2.03739	5.81e-09	2.1e-07	ATP6V0D1	protein_coding
ENSG00000213199	224.600916826099	-3.49507687719088	1.93225211304872e-40	8.11423074846157e-39	ASIC3	protein_coding	ENSG00000063127	131.662	-3.46302	1.86e-11	6.99e-10	SLC6A16	protein_coding	ENSG00000171222	503.036	2.49941	5.9e-09	2.12e-07	SCAND1	protein_coding
ENSG00000269891	70.137955555382	-4.60367522367103	1.9582061125631e-40	8.2058358048865e-39	ARHGAP19-SLIT1	protein_coding	ENSG00000198563	1596.41	-2.63765	1.95e-11	7.3e-10	DDX39B	protein_coding	ENSG00000171885	1969.72	2.12967	6.24e-09	2.24e-07	AQP4	protein_coding
ENSG00000126524	981.618241051833	1.99689200305913	2.01096291809669e-40	8.40913417712964e-39	SBDS	protein_coding	ENSG00000154265	1236.33	-2.3556	1.98e-11	7.4e-10	ABCA5	protein_coding	ENSG00000173372	427.953	3.02681	6.3e-09	2.26e-07	C1QA	protein_coding
ENSG00000152556	3662.27339665248	1.65400304250678	2.31056428547305e-40	9.64161993733921e-39	PFKM	protein_coding	ENSG00000119421	416.142	3.08854	1.99e-11	7.41e-10	NDUFA8	protein_coding	ENSG00000087086	5638.31	1.8734	6.46e-09	2.31e-07	FTL	protein_coding
ENSG00000137504	1129.83203613967	-1.71581088228933	2.3579524416397e-40	9.81869229952533e-39	CREBZF	protein_coding	ENSG00000154258	391.572	-3.0822	2.07e-11	7.7e-10	ABCA9	protein_coding	ENSG00000132541	166.69	2.66048	6.59e-09	2.35e-07	HRSP12	protein_coding
ENSG00000212907	10807.7519752181	-2.39633896730481	2.51937940402471e-40	1.04688929071643e-38	MT-ND4L	protein_coding	ENSG00000162572	480.64	-2.47074	2.13e-11	7.9e-10	SCNN1D	protein_coding	ENSG00000122034	516.639	2.04492	6.67e-09	2.38e-07	GTF3A	protein_coding
ENSG00000173113	604.601853923413	2.6671498880785	2.55427569035134e-40	1.05916942381703e-38	TRMT112	protein_coding	ENSG00000214193	413.015	-2.68121	2.15e-11	7.96e-10	SH3D21	protein_coding	ENSG00000101460	2022.94	1.90655	6.79e-09	2.41e-07	MAP1LC3A	protein_coding
ENSG00000174483	75.1048829895352	-3.27295942950835	2.67487748482395e-40	1.10686318636108e-38	BBS1	protein_coding	ENSG00000126870	1050.34	-2.40789	2.19e-11	8.09e-10	WDR60	protein_coding	ENSG00000119673	237.055	2.49624	6.88e-09	2.44e-07	ACOT2	protein_coding
ENSG00000132639	17904.0188581198	2.12801574050261	2.72294929523699e-40	1.12440787460193e-38	SNAP25	protein_coding	ENSG00000167642	991.989	2.22818	2.24e-11	8.25e-10	SPINT2	protein_coding	ENSG00000084112	1707.13	-1.9066	6.94e-09	2.46e-07	SSH1	protein_coding
ENSG00000133460	508.388198548644	-1.8665090158553	2.73387827629385e-40	1.12657383190063e-38	SLC2A11	protein_coding	ENSG00000155066	215.347	-3.46299	2.3e-11	8.48e-10	PROM2	protein_coding	ENSG00000147604	4378.38	1.95275	7.11e-09	2.51e-07	RPL7	protein_coding
ENSG00000163536	2274.59391361318	1.88331199461324	2.86098349811145e-40	1.1765052679682e-38	SERPINI1	protein_coding	ENSG00000182611	555.141	3.37522	2.34e-11	8.6e-10	HIST1H2AJ	protein_coding	ENSG00000171863	2269.82	2.20706	7.1e-09	2.51e-07	RPS7	protein_coding
ENSG00000105254	1344.1469103032	1.82526102864504	2.99120287751188e-40	1.22750791377149e-38	TBCB	protein_coding	ENSG00000112335	852.588	2.30417	2.37e-11	8.69e-10	SNX3	protein_coding	ENSG00000166922	1913.6	1.94526	7.14e-09	2.51e-07	SCG5	protein_coding
ENSG00000055483	1073.09954041509	-1.95688210702813	3.13483738008058e-40	1.28358602693307e-38	USP36	protein_coding	ENSG00000215912	102.522	-4.23991	2.43e-11	8.88e-10	TTC34	protein_coding	ENSG00000130520	793.839	2.09316	7.43e-09	2.61e-07	LSM4	protein_coding
ENSG00000100416	658.709376394045	-2.27558188410582	3.14080633198395e-40	1.28358602693307e-38	TRMU	protein_coding	ENSG00000121769	352.454	2.75966	2.47e-11	8.98e-10	FABP3	protein_coding	ENSG00000046653	4911.09	1.77124	7.52e-09	2.63e-07	GPM6B	protein_coding
ENSG00000075624	15331.2273978287	1.55252091945338	3.30067283579079e-40	1.34614477938702e-38	ACTB	protein_coding	ENSG00000124693	2195.47	2.43675	2.47e-11	8.98e-10	HIST1H3B	protein_coding	ENSG00000080854	1033.91	-2.06458	7.79e-09	2.72e-07	IGSF9B	protein_coding
ENSG00000204084	576.861688176209	-1.69876151962129	3.46963247984706e-40	1.41214754379977e-38	INPP5B	protein_coding	ENSG00000171858	964.102	3.29964	2.47e-11	8.98e-10	RPS21	protein_coding	ENSG00000197696	149.362	2.77417	7.83e-09	2.73e-07	NMB	protein_coding
ENSG00000187796	132.710306670489	-2.87951538462668	3.50511032175801e-40	1.42366376408946e-38	CARD9	protein_coding	ENSG00000160282	83.6731	-4.23411	2.48e-11	8.98e-10	FTCD	protein_coding	ENSG00000166436	281.019	-2.18009	8.35e-09	2.91e-07	TRIM66	protein_coding
ENSG00000214253	1078.56148171546	1.71285987493406	3.52323568782596e-40	1.42809927542737e-38	FIS1	protein_coding	ENSG00000159377	1869.02	2.24268	2.53e-11	9.17e-10	PSMB4	protein_coding	ENSG00000126001	4243.84	-1.90512	8.43e-09	2.93e-07	CEP250	protein_coding
ENSG00000135744	3214.08128229032	2.52229831706103	3.73339724021108e-40	1.51019727955559e-38	AGT	protein_coding	ENSG00000204220	306.451	3.45803	2.7e-11	9.74e-10	PFDN6	protein_coding	ENSG00000146830	3095.68	-1.8073	8.52e-09	2.94e-07	GIGYF1	protein_coding
ENSG00000134996	436.953760115543	1.82132175766377	4.12590398661569e-40	1.66557113887392e-38	OSTF1	protein_coding	ENSG00000104408	1190.21	2.21111	2.71e-11	9.76e-10	EIF3E	protein_coding	ENSG00000166275	200.449	2.41234	8.52e-09	2.94e-07	C10orf32	protein_coding
ENSG00000163660	600.0798909687	-1.75540846561182	4.69699426191875e-40	1.89225860295714e-38	CCNL1	protein_coding	ENSG00000115423	544.04	-2.46524	2.79e-11	1e-09	DNAH6	protein_coding	ENSG00000185823	57.3487	-3.38837	8.5e-09	2.94e-07	NPAP1	protein_coding
ENSG00000165943	2835.51300362104	2.19529096906799	4.87870128839355e-40	1.96147542063384e-38	MOAP1	protein_coding	ENSG00000142449	3139.12	-2.14339	2.99e-11	1.07e-09	FBN3	protein_coding	ENSG00000163468	2711.91	1.78309	8.59e-09	2.96e-07	CCT3	protein_coding
ENSG00000108561	549.421935202618	2.49969507318678	5.22474089042456e-40	2.09634795929363e-38	C1QBP	protein_coding	ENSG00000091592	2529.79	2.25088	3.09e-11	1.1e-09	NLRP1	protein_coding	ENSG00000178952	1960.55	1.85229	8.62e-09	2.97e-07	TUFM	protein_coding
ENSG00000086061	1963.4803257667	2.2230335587866	5.8995525870818e-40	2.36232387532421e-38	DNAJA1	protein_coding	ENSG00000101182	1182.74	2.16446	3.08e-11	1.1e-09	PSMA7	protein_coding	ENSG00000185608	178.222	2.50978	8.98e-09	3.08e-07	MRPL40	protein_coding
ENSG00000101365	937.807453680146	1.47943673824652	7.40911742069845e-40	2.96080879829968e-38	IDH3B	protein_coding	ENSG00000089289	866.048	2.56193	3.1e-11	1.1e-09	IGBP1	protein_coding	ENSG00000161791	1622.36	-1.85108	9.04e-09	3.09e-07	FMNL3	protein_coding
ENSG00000185745	448.976701851485	1.73970499924017	7.62982174919975e-40	3.04287116480661e-38	IFIT1	protein_coding	ENSG00000115268	3242.5	2.93296	3.27e-11	1.16e-09	RPS15	protein_coding	ENSG00000142507	770.916	1.92773	9.36e-09	3.2e-07	PSMB6	protein_coding
ENSG00000269343	101.924350214424	-3.03873761858998	9.2454000922481e-40	3.6797806270773e-38	ZNF587B	protein_coding	ENSG00000157423	2458.42	-2.3464	3.39e-11	1.2e-09	HYDIN	protein_coding	ENSG00000119632	142.701	2.80545	9.79e-09	3.34e-07	IFI27L2	protein_coding
ENSG00000139112	3651.92354531155	1.81012434996919	9.76345260333734e-40	3.87818424951402e-38	GABARAPL1	protein_coding	ENSG00000131469	2178.25	3.21023	3.52e-11	1.25e-09	RPL27	protein_coding	ENSG00000198824	455.115	-2.21538	9.85e-09	3.35e-07	CHAMP1	protein_coding
ENSG00000269028	465.488758491293	-6.99366028757327	1.10563909446722e-39	4.38297449828697e-38	MTRNR2L12	protein_coding	ENSG00000167526	9744.47	2.8949	3.64e-11	1.29e-09	RPL13	protein_coding	ENSG00000137166	682.72	-2.20817	9.97e-09	3.38e-07	FOXP4	protein_coding
ENSG00000092929	244.106519886495	-2.45029445316711	1.11438325134418e-39	4.4088204440904e-38	UNC13D	protein_coding	ENSG00000100138	1206.95	2.42816	3.79e-11	1.34e-09	NHP2L1	protein_coding	ENSG00000148737	207.812	-2.47353	9.97e-09	3.38e-07	TCF7L2	protein_coding
ENSG00000132424	2109.80571392527	-1.70710587300574	1.14562385462717e-39	4.52338853039147e-38	PNISR	protein_coding	ENSG00000197153	651.196	2.72997	3.82e-11	1.34e-09	HIST1H3J	protein_coding	ENSG00000123908	1981.75	-1.79497	1e-08	3.39e-07	AGO2	protein_coding
ENSG00000165283	651.557933558657	1.65142314175225	1.18743831736181e-39	4.6791679698665e-38	STOML2	protein_coding	ENSG00000079134	551.855	-2.40705	3.88e-11	1.36e-09	THOC1	protein_coding	ENSG00000164919	454.209	2.33232	1.01e-08	3.41e-07	COX6C	protein_coding
ENSG00000113312	753.461096384794	1.65620888833914	1.25451771828807e-39	4.93368962186268e-38	TTC1	protein_coding	ENSG00000212694	945.452	-3.15531	3.9e-11	1.37e-09	AC084018.1	lincRNA	ENSG00000196976	234.193	2.69668	1.02e-08	3.43e-07	LAGE3	protein_coding
ENSG00000164434	288.468184922443	2.78416465943317	1.42026592346961e-39	5.57447343942398e-38	FABP7	protein_coding	ENSG00000125656	485.032	3.03021	3.93e-11	1.38e-09	CLPP	protein_coding	ENSG00000181827	2029.39	-1.90837	1.02e-08	3.44e-07	RFX7	protein_coding
ENSG00000014914	188.373846337916	-2.33496974076571	1.58083695135901e-39	6.1924445084757e-38	MTMR11	protein_coding	ENSG00000188186	1040.45	2.56175	4.01e-11	1.4e-09	LAMTOR4	protein_coding	ENSG00000198242	1414.23	1.99172	1.05e-08	3.52e-07	RPL23A	protein_coding
ENSG00000144746	1236.43945270248	2.06097727568503	1.80695045830058e-39	7.0642140106461e-38	ARL6IP5	protein_coding	ENSG00000165916	1562.13	2.17085	4.23e-11	1.48e-09	PSMC3	protein_coding	ENSG00000161671	2569.05	1.97138	1.06e-08	3.56e-07	EMC10	protein_coding
ENSG00000175756	805.723801003447	1.76260899648387	2.04081931986926e-39	7.96281097226942e-38	AURKAIP1	protein_coding	ENSG00000171421	220.963	2.99602	4.25e-11	1.48e-09	MRPL36	protein_coding	ENSG00000183248	1200.23	-2.0495	1.09e-08	3.64e-07	CTD-3193O13.9	protein_coding
ENSG00000166922	1987.60786813738	2.43553638594394	2.09481431426307e-39	8.15742917937295e-38	SCG5	protein_coding	ENSG00000117425	726.901	-2.62018	4.33e-11	1.51e-09	PTCH2	protein_coding	ENSG00000160796	1025.6	-1.91876	1.11e-08	3.72e-07	NBEAL2	protein_coding
ENSG00000170160	152.686485762522	-2.92841674965686	2.15183623909671e-39	8.36304825394823e-38	CCDC144A	protein_coding	ENSG00000077616	252.943	-2.75733	4.35e-11	1.51e-09	NAALAD2	protein_coding	ENSG00000272505	565.386	-2.51644	1.15e-08	3.81e-07	RP11-981G7.6	lincRNA
ENSG00000188735	583.123356720827	-1.7222691565413	2.32153601565748e-39	9.00492472922641e-38	TMEM120B	protein_coding	ENSG00000187601	1115.16	2.75458	4.39e-11	1.52e-09	MAGEH1	protein_coding	ENSG00000141068	2690.52	-2.01388	1.17e-08	3.88e-07	KSR1	protein_coding
ENSG00000272374	88.12896018567	-4.70446018702844	2.44508496075495e-39	9.4656306654539e-38	RP3-329A5.8	lincRNA	ENSG00000142657	2270.66	2.14569	4.42e-11	1.53e-09	PGD	protein_coding	ENSG00000155640	990.856	-1.8837	1.26e-08	4.19e-07	C10orf12	protein_coding
ENSG00000174684	3306.40820530453	2.37086456114847	2.53113329345545e-39	9.77964776015214e-38	B3GNT1	protein_coding	ENSG00000166780	3051.9	2.05973	4.68e-11	1.61e-09	C16orf45	protein_coding	ENSG00000154277	11675.9	1.93093	1.28e-08	4.24e-07	UCHL1	protein_coding
ENSG00000214655	2449.87692786256	-1.55673116617902	2.8157537724697e-39	1.0858182008584e-37	ZSWIM8	protein_coding	ENSG00000105339	1143.96	-2.25398	4.81e-11	1.65e-09	DENND3	protein_coding	ENSG00000108557	3955.94	-1.9735	1.34e-08	4.44e-07	RAI1	protein_coding
ENSG00000173214	197.696185131024	-2.07701973192701	2.82545352528835e-39	1.0874429965969e-37	KIAA1919	protein_coding	ENSG00000241484	58.3085	-4.53711	4.97e-11	1.71e-09	ARHGAP8	protein_coding	ENSG00000008018	890.139	1.92723	1.37e-08	4.52e-07	PSMB1	protein_coding
ENSG00000089289	558.058531540915	1.98722172550841	3.21986219249931e-39	1.23683892475831e-37	IGBP1	protein_coding	ENSG00000172354	3448.48	2.1374	5.06e-11	1.74e-09	GNB2	protein_coding	ENSG00000121716	99.5652	-3.09111	1.4e-08	4.62e-07	PILRB	protein_coding
ENSG00000108294	457.965913380887	2.58678350902302	3.25709906082984e-39	1.24872263993633e-37	PSMB3	protein_coding	ENSG00000156508	31031.2	2.82472	5.14e-11	1.76e-09	EEF1A1	protein_coding	ENSG00000183091	142.72	-2.55129	1.4e-08	4.62e-07	NEB	protein_coding
ENSG00000099338	141.660760001167	-3.03536316349408	3.35715953167504e-39	1.28459959608747e-37	CATSPERG	protein_coding	ENSG00000108468	1445.67	2.22896	5.15e-11	1.76e-09	CBX1	protein_coding	ENSG00000172428	295.25	2.30608	1.44e-08	4.71e-07	MYEOV2	protein_coding
ENSG00000187189	3549.99008993961	2.15625535373989	3.4485301888601e-39	1.31701959293634e-37	TSPYL4	protein_coding	ENSG00000258890	958.338	-2.30929	5.3e-11	1.81e-09	CEP95	protein_coding	ENSG00000126768	456.127	2.02412	1.46e-08	4.79e-07	TIMM17B	protein_coding
ENSG00000125304	1001.87265541973	1.72859256527943	3.5238624366786e-39	1.34320148764243e-37	TM9SF2	protein_coding	ENSG00000183684	540.567	2.60176	5.46e-11	1.86e-09	ALYREF	protein_coding	ENSG00000111664	188.878	-2.80649	1.51e-08	4.94e-07	GNB3	protein_coding
ENSG00000144381	1212.90814979361	1.63327397011508	3.81455498491826e-39	1.45121486288032e-37	HSPD1	protein_coding	ENSG00000137409	5360.36	2.00732	5.52e-11	1.87e-09	MTCH1	protein_coding	ENSG00000188229	3525.63	2.01754	1.53e-08	5e-07	TUBB4B	protein_coding
ENSG00000112787	929.996598870614	-2.24825953060625	3.90092185268354e-39	1.48122934946438e-37	FBRSL1	protein_coding	ENSG00000125652	690.37	2.77412	5.58e-11	1.89e-09	ALKBH7	protein_coding	ENSG00000120549	690.915	-1.87218	1.57e-08	5.1e-07	KIAA1217	protein_coding
ENSG00000075142	1200.91602488977	1.89996768021205	4.52543148135063e-39	1.71507796160327e-37	SRI	protein_coding	ENSG00000188185	315.506	-2.58111	5.81e-11	1.97e-09	LINC00265	lincRNA	ENSG00000120328	633.768	-2.07619	1.57e-08	5.11e-07	PCDHB12	protein_coding
ENSG00000162407	3331.59470846723	2.21362766398193	4.69096924069953e-39	1.77442178091422e-37	PPAP2B	protein_coding	ENSG00000184752	334.606	2.60062	5.85e-11	1.97e-09	NDUFA12	protein_coding	ENSG00000157423	2078.72	-2.09807	1.58e-08	5.11e-07	HYDIN	protein_coding
ENSG00000046653	8784.33600548223	1.94511746054748	5.14429648835595e-39	1.94219239420387e-37	GPM6B	protein_coding	ENSG00000145198	783.281	-2.3249	5.93e-11	2e-09	VWA5B2	protein_coding	ENSG00000124610	152.075	2.70813	1.61e-08	5.22e-07	HIST1H1A	protein_coding
ENSG00000120265	1312.40980631967	2.05804656480203	5.53436950445684e-39	2.0854893145977e-37	PCMT1	protein_coding	ENSG00000086504	741.763	2.31024	6.24e-11	2.1e-09	MRPL28	protein_coding	ENSG00000117425	428.12	-2.21744	1.71e-08	5.51e-07	PTCH2	protein_coding
ENSG00000172757	5143.14220361401	2.05177915012467	5.67816655806403e-39	2.13561554738875e-37	CFL1	protein_coding	ENSG00000239857	246.101	-3.70322	6.24e-11	2.1e-09	GET4	protein_coding	ENSG00000164096	900.767	2.03878	1.72e-08	5.53e-07	C4orf3	protein_coding
ENSG00000163945	552.442696095504	-2.653928808984	7.66734041485827e-39	2.87830216596413e-37	UVSSA	protein_coding	ENSG00000254377	1217.45	-2.28814	6.39e-11	2.14e-09	LINC00966	lincRNA	ENSG00000099795	501.275	2.31185	1.74e-08	5.59e-07	NDUFB7	protein_coding
ENSG00000165678	2021.85110492578	2.39088161894917	8.1572703595125e-39	3.05643205663322e-37	GHITM	protein_coding	ENSG00000126457	2425.8	2.02618	6.5e-11	2.17e-09	PRMT1	protein_coding	ENSG00000070761	764.92	2.02188	1.78e-08	5.72e-07	C16orf80	protein_coding
ENSG00000178952	1394.83139157096	1.67883119502357	8.71902232050633e-39	3.26074983801426e-37	TUFM	protein_coding	ENSG00000131174	694.938	2.33934	6.85e-11	2.29e-09	COX7B	protein_coding	ENSG00000206077	401.03	-2.11737	1.81e-08	5.79e-07	ZDHHC11B	protein_coding
ENSG00000163728	759.604012501728	-2.16555418828378	9.64695487596445e-39	3.60098479466085e-37	TTC14	protein_coding	ENSG00000159228	510.224	2.38753	6.97e-11	2.32e-09	CBR1	protein_coding	ENSG00000168298	3007.58	1.8002	1.84e-08	5.89e-07	HIST1H1E	protein_coding
ENSG00000122026	1738.60972292348	2.33946190033595	1.01276903341959e-38	3.77332612996423e-37	RPL21	protein_coding	ENSG00000179271	382.809	2.81397	6.96e-11	2.32e-09	GADD45GIP1	protein_coding	ENSG00000131116	2163.41	2.05435	1.91e-08	6.11e-07	ZNF428	protein_coding
ENSG00000164418	945.748917142617	-1.54142188538408	1.02437379839412e-38	3.809402074666e-37	GRIK2	protein_coding	ENSG00000228434	66.4431	-5.12779	7.04e-11	2.34e-09	AC004951.6	lincRNA	ENSG00000179958	296.085	2.14448	1.93e-08	6.14e-07	DCTPP1	protein_coding
ENSG00000161692	383.801318196165	-2.55167859043061	1.12512660583574e-38	4.16843634659258e-37	DBF4B	protein_coding	ENSG00000187094	1042.64	2.67356	7.12e-11	2.36e-09	CCK	protein_coding	ENSG00000160741	363.564	-2.05523	1.97e-08	6.27e-07	CRTC2	protein_coding
ENSG00000178404	159.143111089594	-3.5499729991312	1.1249144462587e-38	4.16843634659258e-37	DDC8	protein_coding	ENSG00000158683	136.33	-3.23804	7.31e-11	2.42e-09	PKD1L1	protein_coding	ENSG00000183011	478.303	2.15979	1.99e-08	6.33e-07	LSMD1	protein_coding
ENSG00000139631	603.381480951251	-2.5958086605879	1.23273834294992e-38	4.5586019954497e-37	CSAD	protein_coding	ENSG00000189367	94.6946	-4.32361	7.43e-11	2.45e-09	KIAA0408	protein_coding	ENSG00000160131	748.01	1.8679	2e-08	6.35e-07	VMA21	protein_coding
ENSG00000183696	537.179306114287	-2.9408482586276	1.47168490164699e-38	5.43207941071602e-37	UPP1	protein_coding	ENSG00000155761	198.576	-3.11082	7.51e-11	2.47e-09	SPAG17	protein_coding	ENSG00000166823	142.962	2.76872	2.02e-08	6.4e-07	MESP1	protein_coding
ENSG00000158863	639.573684798946	-1.84471296006254	1.64617179987839e-38	6.06482736903151e-37	FAM160B2	protein_coding	ENSG00000139631	1134.97	-2.71578	7.53e-11	2.48e-09	CSAD	protein_coding	ENSG00000124496	905.709	-2.20381	2.03e-08	6.41e-07	TRERF1	protein_coding
ENSG00000114391	1338.85196280514	2.38291677883545	1.69525602235906e-38	6.2340759961371e-37	RPL24	protein_coding	ENSG00000184983	515.151	2.52291	7.57e-11	2.49e-09	NDUFA6	protein_coding	ENSG00000230590	629.544	-2.4979	2.11e-08	6.64e-07	FTX	lincRNA
ENSG00000124574	640.283416991096	-2.18842193402716	1.76280521219682e-38	6.47047446499131e-37	ABCC10	protein_coding	ENSG00000170074	112.376	-3.55122	7.99e-11	2.62e-09	FAM153A	protein_coding	ENSG00000102103	752.162	1.85427	2.12e-08	6.65e-07	PQBP1	protein_coding
ENSG00000104365	636.008722068195	-1.55840680860931	1.8496016068057e-38	6.77651634907502e-37	IKBKB	protein_coding	ENSG00000169031	128.337	-3.26035	8.29e-11	2.71e-09	COL4A3	protein_coding	ENSG00000118680	827.518	2.15237	2.13e-08	6.7e-07	MYL12B	protein_coding
ENSG00000179755	62.9427352187692	-8.00177692073541	1.98288696166861e-38	7.25143956960028e-37	CTD-2144E22.5	protein_coding	ENSG00000117984	1758.95	2.66732	8.76e-11	2.86e-09	CTSD	protein_coding	ENSG00000116209	685.841	1.91644	2.16e-08	6.76e-07	TMEM59	protein_coding
ENSG00000167552	6632.72315476989	2.16746255630117	2.03258874406643e-38	7.41951040444579e-37	TUBA1A	protein_coding	ENSG00000148357	241.778	-2.76368	8.87e-11	2.89e-09	HMCN2	protein_coding	ENSG00000079308	1789.29	-2.12947	2.19e-08	6.84e-07	TNS1	protein_coding
ENSG00000133872	4118.66760307923	1.99545304862154	2.31720151444954e-38	8.44287706211476e-37	TMEM66	protein_coding	ENSG00000152583	7231.16	2.58704	8.97e-11	2.92e-09	SPARCL1	protein_coding	ENSG00000225206	1229.79	-2.29191	2.19e-08	6.85e-07	MIR137HG	lincRNA
ENSG00000196689	57.6486015533642	-3.93209017161511	2.35566420918271e-38	8.56726977802028e-37	TRPV1	protein_coding	ENSG00000175756	836.92	3.2713	9.15e-11	2.97e-09	AURKAIP1	protein_coding	ENSG00000172531	1292.79	1.77834	2.22e-08	6.91e-07	PPP1CA	protein_coding
ENSG00000198513	1190.5284497927	1.4453286498117	2.36230117303473e-38	8.57567244518705e-37	ATL1	protein_coding	ENSG00000170290	323.323	2.95386	9.35e-11	3.03e-09	SLN	protein_coding	ENSG00000213934	1317.31	2.22279	2.25e-08	7e-07	HBG1	protein_coding
ENSG00000079308	3238.61330401583	-1.4933142587049	2.55754955482862e-38	9.26749355141829e-37	TNS1	protein_coding	ENSG00000153904	2192.69	2.12828	9.47e-11	3.06e-09	DDAH1	protein_coding	ENSG00000125991	2595.81	1.70772	2.27e-08	7.04e-07	ERGIC3	protein_coding
ENSG00000133247	173.991533217984	-2.52330411896314	2.59242395528941e-38	9.3656353841611e-37	SUV420H2	protein_coding	ENSG00000126756	203.038	3.04369	9.52e-11	3.07e-09	UXT	protein_coding	ENSG00000145741	1685.49	1.92103	2.29e-08	7.08e-07	BTF3	protein_coding
ENSG00000198169	404.627187489607	-1.90718119015196	2.5940839644339e-38	9.3656353841611e-37	ZNF251	protein_coding	ENSG00000132329	655.978	3.49383	9.65e-11	3.11e-09	RAMP1	protein_coding	ENSG00000131171	457.851	2.08203	2.31e-08	7.15e-07	SH3BGRL	protein_coding
ENSG00000273230	165.01528420196	-2.38036330352403	3.1829359005491e-38	1.14707222699607e-36	RP11-1246C19.1	lincRNA	ENSG00000186166	417.67	-2.71741	1.05e-10	3.38e-09	CCDC84	protein_coding	ENSG00000139644	4097.72	1.86795	2.33e-08	7.19e-07	TMBIM6	protein_coding
ENSG00000100380	1418.86456778731	2.13193078357214	3.37516245645624e-38	1.21413965606931e-36	ST13	protein_coding	ENSG00000101843	418.279	2.71554	1.09e-10	3.5e-09	PSMD10	protein_coding	ENSG00000174093	245.915	-2.8383	2.44e-08	7.53e-07	RP11-1407O15.2	protein_coding
ENSG00000165684	704.59456644125	-1.81396959162851	3.84040661149422e-38	1.3789981783773e-36	SNAPC4	protein_coding	ENSG00000250305	1825.57	-2.04271	1.12e-10	3.59e-09	KIAA1456	protein_coding	ENSG00000110955	6263.22	1.85433	2.45e-08	7.54e-07	ATP5B	protein_coding
ENSG00000005022	1094.48610991626	2.16400702948978	4.73962649418143e-38	1.6988089826613e-36	SLC25A5	protein_coding	ENSG00000160305	3364.68	-1.97458	1.12e-10	3.59e-09	DIP2A	protein_coding	ENSG00000175550	887.723	2.08924	2.48e-08	7.63e-07	DRAP1	protein_coding
ENSG00000164919	640.407412916042	2.47169480345953	5.2677886895842e-38	1.88470829632217e-36	COX6C	protein_coding	ENSG00000176225	792.805	-2.17311	1.12e-10	3.59e-09	RTTN	protein_coding	ENSG00000211450	375.209	2.04593	2.51e-08	7.68e-07	C11orf31	protein_coding
ENSG00000105258	467.722210692103	1.92103397917706	5.67835189794785e-38	2.02793897241846e-36	POLR2I	protein_coding	ENSG00000125691	4909.52	2.7134	1.15e-10	3.66e-09	RPL23	protein_coding	ENSG00000229989	237.093	-2.79036	2.57e-08	7.87e-07	MIR181A1HG	lincRNA
ENSG00000225614	462.059894399789	-1.84913345654217	5.77336111637277e-38	2.05816170301483e-36	ZNF469	protein_coding	ENSG00000197903	1419.28	2.77343	1.2e-10	3.82e-09	HIST1H2BK	protein_coding	ENSG00000166562	437.964	2.10328	2.7e-08	8.26e-07	SEC11C	protein_coding
ENSG00000143621	544.091457470452	1.74559417539413	5.90898917940854e-38	2.10273024281969e-36	ILF2	protein_coding	ENSG00000213246	552.2	2.31249	1.23e-10	3.9e-09	SUPT4H1	protein_coding	ENSG00000112110	536.965	2.05762	2.77e-08	8.43e-07	MRPL18	protein_coding
ENSG00000122085	742.932003538657	-1.81051258622082	5.95282819740897e-38	2.11453418818715e-36	MTERFD2	protein_coding	ENSG00000166595	713.081	2.52761	1.27e-10	4.03e-09	FAM96B	protein_coding	ENSG00000165672	726.741	1.89888	2.76e-08	8.43e-07	PRDX3	protein_coding
ENSG00000050165	8749.64873514078	1.95594711426931	6.03625044668774e-38	2.14033130776025e-36	DKK3	protein_coding	ENSG00000177595	445.688	-2.38656	1.34e-10	4.23e-09	PIDD	protein_coding	ENSG00000183778	260.764	-2.53151	2.85e-08	8.65e-07	B3GALT5	protein_coding
ENSG00000127837	1478.62993248997	1.52120154576396	6.29698045170636e-38	2.22879374166557e-36	AAMP	protein_coding	ENSG00000255103	965.262	-2.1826	1.35e-10	4.26e-09	KIAA0754	protein_coding	ENSG00000215346	36.6505	-3.69303	2.99e-08	9.07e-07	AF131215.5	protein_coding
ENSG00000145721	345.712084477191	2.40449924083818	7.50178718584595e-38	2.65049775063552e-36	LIX1	protein_coding	ENSG00000184009	47888.4	2.5221	1.36e-10	4.29e-09	ACTG1	protein_coding	ENSG00000106948	871.71	-2.10729	3.01e-08	9.13e-07	AKNA	protein_coding
ENSG00000064687	591.236462143189	-1.85031035234704	8.56085060345445e-38	3.0192992848945e-36	ABCA7	protein_coding	ENSG00000118495	602.838	-2.74652	1.43e-10	4.51e-09	PLAGL1	protein_coding	ENSG00000180992	489.122	1.96558	3.03e-08	9.15e-07	MRPL14	protein_coding
ENSG00000101210	8876.11268146598	1.82896550989204	9.49873607478128e-38	3.34412873424938e-36	EEF1A2	protein_coding	ENSG00000143847	3661.05	-1.96537	1.49e-10	4.68e-09	PPFIA4	protein_coding	ENSG00000213585	1300.9	1.79028	3.03e-08	9.15e-07	VDAC1	protein_coding
ENSG00000018236	5386.53579859051	1.8995080014765	1.15488293116036e-37	4.05867634371092e-36	CNTN1	protein_coding	ENSG00000177971	331.642	2.64475	1.52e-10	4.78e-09	IMP3	protein_coding	ENSG00000104435	21454.1	1.88077	3.08e-08	9.28e-07	STMN2	protein_coding
ENSG00000175106	135.965732665612	-3.42363472928627	1.59837379042752e-37	5.60732157523253e-36	TVP23C	protein_coding	ENSG00000131697	1320.02	-2.17566	1.56e-10	4.9e-09	NPHP4	protein_coding	ENSG00000100097	595.244	2.26145	3.17e-08	9.53e-07	LGALS1	protein_coding
ENSG00000179218	3516.72673510819	1.58925467734862	1.92381778463971e-37	6.73710111472504e-36	CALR	protein_coding	ENSG00000158164	207.137	3.67469	1.57e-10	4.91e-09	TMSB15A	protein_coding	ENSG00000149925	6104.38	1.84477	3.19e-08	9.58e-07	ALDOA	protein_coding
ENSG00000162804	1337.79687169358	-2.25138566129563	2.14524856614058e-37	7.49928956428086e-36	SNED1	protein_coding	ENSG00000167524	113.818	-3.62425	1.59e-10	4.97e-09	SGK494	protein_coding	ENSG00000145592	8007.71	1.88166	3.24e-08	9.71e-07	RPL37	protein_coding
ENSG00000256391	66.7641334274472	-5.03126756148302	2.50689908509417e-37	8.74810682493867e-36	SDIM1	protein_coding	ENSG00000100097	782.909	2.99669	1.61e-10	5.01e-09	LGALS1	protein_coding	ENSG00000164258	391.326	2.24516	3.25e-08	9.72e-07	NDUFS4	protein_coding
ENSG00000129946	1102.38003311631	-1.9750604458158	2.79432404127856e-37	9.73397132200041e-36	SHC2	protein_coding	ENSG00000177943	538.862	-2.82462	1.65e-10	5.13e-09	MAMDC4	protein_coding	ENSG00000124693	2129.73	1.89952	3.38e-08	1.01e-06	HIST1H3B	protein_coding
ENSG00000204946	395.362600879799	-2.19375044636714	2.9658465726526e-37	1.03133412134293e-35	ZNF783	protein_coding	ENSG00000214216	63.2493	-4.26962	1.67e-10	5.17e-09	IQCJ	protein_coding	ENSG00000143621	1373.14	1.80065	3.39e-08	1.01e-06	ILF2	protein_coding
ENSG00000165092	455.172180532293	2.20490026561671	3.19113273360038e-37	1.10773103174594e-35	ALDH1A1	protein_coding	ENSG00000117395	520.203	2.40441	1.71e-10	5.3e-09	EBNA1BP2	protein_coding	ENSG00000051523	328.264	2.21269	3.42e-08	1.02e-06	CYBA	protein_coding
ENSG00000174233	1178.72692310175	-1.49533141175398	3.32446564975682e-37	1.15199709167535e-35	ADCY6	protein_coding	ENSG00000171476	984.626	2.21316	1.72e-10	5.31e-09	HOPX	protein_coding	ENSG00000120306	160.047	2.45162	3.46e-08	1.03e-06	CYSTM1	protein_coding
ENSG00000144671	58.3714935429798	-3.92180096962845	3.40107702156145e-37	1.17648774248463e-35	SLC22A14	protein_coding	ENSG00000198937	292.737	2.78837	1.73e-10	5.34e-09	CCDC167	protein_coding	ENSG00000181610	460.063	2.0114	3.53e-08	1.05e-06	MRPS23	protein_coding
ENSG00000149527	1447.3870999134	-1.85157855038994	3.66957220546576e-37	1.26715314781423e-35	PLCH2	protein_coding	ENSG00000266173	174.772	-3.08096	1.73e-10	5.34e-09	STRADA	protein_coding	ENSG00000171766	1788.37	1.8853	3.54e-08	1.05e-06	GATM	protein_coding
ENSG00000148399	528.276198717247	-1.82320033042849	3.71465481291512e-37	1.28048996603114e-35	DPH7	protein_coding	ENSG00000266402	860.281	-2.36057	1.77e-10	5.45e-09	SNORA76	lincRNA	ENSG00000146094	201.082	-2.54607	3.57e-08	1.06e-06	DOK3	protein_coding
ENSG00000136367	683.295645911049	-2.50660176141493	3.78740317148487e-37	1.30330066427086e-35	ZFHX2	protein_coding	ENSG00000241489	64.2143	-4.39353	1.81e-10	5.55e-09	IDS	protein_coding	ENSG00000117984	1383.2	1.90691	3.6e-08	1.06e-06	CTSD	protein_coding
ENSG00000115484	1077.40961233661	1.90036509951098	3.88288620684295e-37	1.3338420711583e-35	CCT4	protein_coding	ENSG00000239672	475.134	3.03225	1.82e-10	5.59e-09	NME1	protein_coding	ENSG00000127445	1157.4	1.79371	3.62e-08	1.07e-06	PIN1	protein_coding
ENSG00000183397	58.1969066542211	-3.49947329626653	4.01482150778793e-37	1.37677815062049e-35	C19orf71	protein_coding	ENSG00000114646	2286.86	2.01212	1.95e-10	5.97e-09	CSPG5	protein_coding	ENSG00000092621	1065.8	2.07555	3.68e-08	1.08e-06	PHGDH	protein_coding
ENSG00000100364	6544.47848631353	-1.51852799941785	4.03246134075331e-37	1.38043896779052e-35	KIAA0930	protein_coding	ENSG00000165629	1327.38	2.09003	1.96e-10	5.98e-09	ATP5C1	protein_coding	ENSG00000155846	264.399	-2.19497	3.68e-08	1.08e-06	PPARGC1B	protein_coding
ENSG00000169021	416.591955585173	2.50405114679252	4.66904866458886e-37	1.59560713070372e-35	UQCRFS1	protein_coding	ENSG00000155275	790.555	-2.43483	2.02e-10	6.15e-09	TRMT44	protein_coding	ENSG00000160752	1395.17	1.74383	3.74e-08	1.1e-06	FDPS	protein_coding
ENSG00000225828	103.638822524911	-3.48889996466658	4.97577494012386e-37	1.69750146451282e-35	FAM229A	protein_coding	ENSG00000115756	1763.18	1.99742	2.06e-10	6.27e-09	HPCAL1	protein_coding	ENSG00000198374	439.191	2.57877	3.76e-08	1.1e-06	HIST1H2AL	protein_coding
ENSG00000118495	226.925912264644	-2.69550023696244	4.99710414683607e-37	1.70184881949206e-35	PLAGL1	protein_coding	ENSG00000100216	747.083	2.75	2.09e-10	6.35e-09	TOMM22	protein_coding	ENSG00000104408	1238.95	1.97768	3.84e-08	1.12e-06	EIF3E	protein_coding
ENSG00000116984	1312.28564528348	-1.40021741414005	5.78495177546487e-37	1.96678437635487e-35	MTR	protein_coding	ENSG00000136167	198.323	2.93272	2.09e-10	6.36e-09	LCP1	protein_coding	ENSG00000147234	859.261	-1.93667	3.88e-08	1.13e-06	FRMPD3	protein_coding
ENSG00000270346	77.3019573053951	-2.90907864712449	5.99419141141395e-37	2.03443267064445e-35	RP1-90J20.12	lincRNA	ENSG00000122406	3087.91	2.33378	2.1e-10	6.37e-09	RPL5	protein_coding	ENSG00000213983	1180.18	-2.64732	4.03e-08	1.17e-06	AP1G2	protein_coding
ENSG00000157388	1250.33810568788	-1.93970219008304	6.37366240446865e-37	2.15952756442689e-35	CACNA1D	protein_coding	ENSG00000143127	218.37	-3.22858	2.1e-10	6.37e-09	ITGA10	protein_coding	ENSG00000241468	228.449	2.19838	4.13e-08	1.2e-06	ATP5J2	protein_coding
ENSG00000118680	748.032014178239	2.57372351877729	6.69681449671556e-37	2.26514607746415e-35	MYL12B	protein_coding	ENSG00000197746	13652.7	1.93815	2.17e-10	6.56e-09	PSAP	protein_coding	ENSG00000184203	530.527	1.93467	4.18e-08	1.21e-06	PPP1R2	protein_coding
ENSG00000109771	170.033556485467	-2.26415700196494	6.77285204042338e-37	2.28696252629015e-35	LRP2BP	protein_coding	ENSG00000074071	541.741	3.0154	2.24e-10	6.74e-09	MRPS34	protein_coding	ENSG00000101856	1649.22	1.83505	4.19e-08	1.21e-06	PGRMC1	protein_coding
ENSG00000109501	1711.51202712418	1.69621932594905	6.96097550015902e-37	2.34648801681381e-35	WFS1	protein_coding	ENSG00000112110	546.686	3.01671	2.25e-10	6.74e-09	MRPL18	protein_coding	ENSG00000185130	536.872	2.21275	4.41e-08	1.27e-06	HIST1H2BL	protein_coding
ENSG00000132341	1386.2023282267	2.21084022753809	7.7642090979264e-37	2.61280795466892e-35	RAN	protein_coding	ENSG00000150551	1279.24	2.30871	2.25e-10	6.74e-09	LYPD1	protein_coding	ENSG00000261786	299.347	-2.8152	4.47e-08	1.29e-06	RP4-555D20.2	lincRNA
ENSG00000122678	264.141033174347	-1.96827384740652	8.76957433459104e-37	2.9461310658632e-35	POLM	protein_coding	ENSG00000198089	1308.83	-2.15886	2.24e-10	6.74e-09	SFI1	protein_coding	ENSG00000106305	269.936	2.12016	4.53e-08	1.3e-06	AIMP2	protein_coding
ENSG00000140750	596.284290091015	-2.10642838290994	8.81392836715576e-37	2.95602155948214e-35	ARHGAP17	protein_coding	ENSG00000213722	1990.54	2.18751	2.25e-10	6.74e-09	DDAH2	protein_coding	ENSG00000166165	8254	1.78612	4.66e-08	1.34e-06	CKB	protein_coding
ENSG00000047249	1671.57853067686	1.92510032554587	9.83928934351763e-37	3.29433368374769e-35	ATP6V1H	protein_coding	ENSG00000128285	139.6	4.0333	2.29e-10	6.85e-09	MCHR1	protein_coding	ENSG00000158406	1147.29	1.89997	4.74e-08	1.36e-06	HIST1H4H	protein_coding
ENSG00000119688	830.678987400837	-2.14142913436475	1.13437021801562e-36	3.79162767138071e-35	ABCD4	protein_coding	ENSG00000214253	1164.55	2.35201	2.3e-10	6.87e-09	FIS1	protein_coding	ENSG00000089220	7383.72	1.96028	4.78e-08	1.37e-06	PEBP1	protein_coding
ENSG00000166913	4505.57571280505	2.03777366054767	1.14712440909424e-36	3.82780352064933e-35	YWHAB	protein_coding	ENSG00000170160	144.48	-3.85835	2.32e-10	6.9e-09	CCDC144A	protein_coding	ENSG00000128626	177.503	2.36966	4.88e-08	1.4e-06	MRPS12	protein_coding
ENSG00000167766	462.156889891419	-1.7721859878455	1.17130031951251e-36	3.90190649295082e-35	ZNF83	protein_coding	ENSG00000198625	1606.79	-2.06753	2.46e-10	7.3e-09	MDM4	protein_coding	ENSG00000116883	112.497	-2.70358	4.91e-08	1.4e-06	RP11-268J15.5	protein_coding
ENSG00000092199	2409.77346976816	1.22534551530042	1.21017724272334e-36	4.02465153154685e-35	HNRNPC	protein_coding	ENSG00000132313	424.254	2.37614	2.47e-10	7.33e-09	MRPL35	protein_coding	ENSG00000186174	4452.41	-2.08054	5.11e-08	1.46e-06	BCL9L	protein_coding
ENSG00000150459	1023.45353736641	1.84427917129718	1.22272674898315e-36	4.05957569373449e-35	SAP18	protein_coding	ENSG00000151067	3203.59	-2.12241	2.49e-10	7.39e-09	CACNA1C	protein_coding	ENSG00000230989	2485.46	1.71389	5.17e-08	1.47e-06	HSBP1	protein_coding
ENSG00000109758	56.2988938392126	-4.84841669690718	1.24657011111445e-36	4.13181708568555e-35	HGFAC	protein_coding	ENSG00000172428	305.695	3.03789	2.57e-10	7.6e-09	MYEOV2	protein_coding	ENSG00000158863	797.819	-1.98952	5.22e-08	1.48e-06	FAM160B2	protein_coding
ENSG00000205542	3694.96008937859	2.78857790794695	1.42147457364071e-36	4.70368072189191e-35	TMSB4X	protein_coding	ENSG00000147677	1007.07	2.2089	2.6e-10	7.68e-09	EIF3H	protein_coding	ENSG00000162961	358.469	2.07898	5.21e-08	1.48e-06	DPY30	protein_coding
ENSG00000173372	731.602752314618	3.05408867458549	1.46320502148542e-36	4.8336977884771e-35	C1QA	protein_coding	ENSG00000105058	1012.27	2.45241	2.61e-10	7.69e-09	FAM32A	protein_coding	ENSG00000172757	7862.06	1.83184	5.23e-08	1.48e-06	CFL1	protein_coding
ENSG00000114115	220.470717612203	2.21983010834444	1.68425600360631e-36	5.55468190473888e-35	RBP1	protein_coding	ENSG00000114626	333.987	-2.50121	2.61e-10	7.69e-09	ABTB1	protein_coding	ENSG00000065154	1925.32	1.80678	5.25e-08	1.48e-06	OAT	protein_coding
ENSG00000236983	42.9864444109664	-4.89996936774746	1.75039532877101e-36	5.7632202344801e-35	LINC00614	lincRNA	ENSG00000178917	310.08	-2.48948	2.66e-10	7.81e-09	ZNF852	protein_coding	ENSG00000002330	588.303	1.89514	5.38e-08	1.52e-06	BAD	protein_coding
ENSG00000204991	570.881818309736	-1.73881727732611	1.78656963583989e-36	5.87256994228564e-35	SPIRE2	protein_coding	ENSG00000196187	585.362	-2.23427	2.66e-10	7.81e-09	TMEM63A	protein_coding	ENSG00000173915	271.322	2.09652	5.39e-08	1.52e-06	USMG5	protein_coding
ENSG00000176903	2282.97714679668	1.49275803846763	1.99095397142292e-36	6.53355938204864e-35	PNMA1	protein_coding	ENSG00000089693	2406.36	1.9606	2.78e-10	8.12e-09	MLF2	protein_coding	ENSG00000168137	3322.44	-1.68198	5.45e-08	1.53e-06	SETD5	protein_coding
ENSG00000092295	53.7961903133328	-3.76242411220917	2.10821181231829e-36	6.90692005486954e-35	TGM1	protein_coding	ENSG00000134419	1424	2.37653	2.77e-10	8.12e-09	RPS15A	protein_coding	ENSG00000251322	4389.82	-1.79477	5.59e-08	1.57e-06	SHANK3	protein_coding
ENSG00000137802	2072.10215908117	-1.78692835517716	2.17443197808232e-36	7.11211489068805e-35	MAPKBP1	protein_coding	ENSG00000149925	8239.56	2.07031	2.81e-10	8.21e-09	ALDOA	protein_coding	ENSG00000117362	1594.82	1.70948	5.62e-08	1.58e-06	APH1A	protein_coding
ENSG00000101439	6871.000638462	2.37493545919593	2.22563304274415e-36	7.25637836946608e-35	CST3	protein_coding	ENSG00000174938	5056.2	2.07262	2.84e-10	8.27e-09	SEZ6L2	protein_coding	ENSG00000126088	697.631	1.93044	5.67e-08	1.59e-06	UROD	protein_coding
ENSG00000198556	197.668001588879	-2.38508085458517	2.22586047557408e-36	7.25637836946608e-35	ZNF789	protein_coding	ENSG00000119632	211.762	2.87616	2.88e-10	8.38e-09	IFI27L2	protein_coding	ENSG00000107957	5338.08	-1.80224	5.75e-08	1.6e-06	SH3PXD2A	protein_coding
ENSG00000104112	2393.18824529202	1.83735760194328	2.27990598078548e-36	7.42036394830033e-35	SCG3	protein_coding	ENSG00000187957	6010.63	2.09421	2.99e-10	8.69e-09	DNER	protein_coding	ENSG00000158716	286.178	2.68534	5.75e-08	1.6e-06	DUSP23	protein_coding
ENSG00000177383	506.138024352988	1.74840925931115	2.48440550041871e-36	8.07268875799989e-35	MAGEF1	protein_coding	ENSG00000198339	641.496	3.2643	3.07e-10	8.91e-09	HIST1H4I	protein_coding	ENSG00000101439	4393.31	2.08806	6e-08	1.67e-06	CST3	protein_coding
ENSG00000135018	2356.54229770809	1.59657951600877	2.69765443078361e-36	8.75126161580391e-35	UBQLN1	protein_coding	ENSG00000175455	1206.73	-2.15789	3.14e-10	9.09e-09	CCDC14	protein_coding	ENSG00000014641	1252.44	1.72006	6.29e-08	1.75e-06	MDH1	protein_coding
ENSG00000223855	77.5457250358917	-4.10265982725559	2.98576110392677e-36	9.6700605949236e-35	AC147651.3	lincRNA	ENSG00000196465	1192.9	2.11518	3.34e-10	9.66e-09	MYL6B	protein_coding	ENSG00000111716	2290.62	1.7074	6.41e-08	1.78e-06	LDHB	protein_coding
ENSG00000258366	71.9535238252315	-3.99291548948285	3.17002233210833e-36	1.02500836288286e-34	RTEL1	protein_coding	ENSG00000039319	1228.25	-2.13487	3.36e-10	9.7e-09	ZFYVE16	protein_coding	ENSG00000165238	4629.37	-1.9346	6.44e-08	1.78e-06	WNK2	protein_coding
ENSG00000198961	5399.18442504451	1.87356057910223	3.2695947256145e-36	1.05548268821507e-34	PJA2	protein_coding	ENSG00000150275	1237.72	-2.04358	3.36e-10	9.7e-09	PCDH15	protein_coding	ENSG00000061273	1212.97	-1.94351	6.47e-08	1.79e-06	HDAC7	protein_coding
ENSG00000255823	377.757867751017	-7.43598400111025	3.52963908219497e-36	1.13757684956401e-34	MTRNR2L8	protein_coding	ENSG00000115762	3496.64	2.14283	3.38e-10	9.73e-09	PLEKHB2	protein_coding	ENSG00000163386	708.018	-1.94386	6.48e-08	1.79e-06	NBPF10	protein_coding
ENSG00000154370	520.093535933627	-1.60373542318705	3.56524176129844e-36	1.14532669288001e-34	TRIM11	protein_coding	ENSG00000188643	732.004	2.53101	3.43e-10	9.85e-09	S100A16	protein_coding	ENSG00000111639	291.294	2.20556	6.65e-08	1.83e-06	MRPL51	protein_coding
ENSG00000237289	271.022212457173	-2.28560719799409	3.56385467146656e-36	1.14532669288001e-34	CKMT1B	protein_coding	ENSG00000167645	712.386	2.52461	3.45e-10	9.89e-09	YIF1B	protein_coding	ENSG00000119547	148.076	-2.62196	6.68e-08	1.84e-06	ONECUT2	protein_coding
ENSG00000214013	408.982413393485	-1.85947414207198	3.65199417111056e-36	1.17129735381201e-34	GANC	protein_coding	ENSG00000163468	2956.06	2.06821	3.46e-10	9.9e-09	CCT3	protein_coding	ENSG00000167522	5562.16	-1.84488	6.72e-08	1.85e-06	ANKRD11	protein_coding
ENSG00000135821	21955.6593567585	1.65461280213037	3.75830567786856e-36	1.20344712182605e-34	GLUL	protein_coding	ENSG00000273381	52.9942	-4.60814	3.46e-10	9.9e-09	RP11-305L7.7	lincRNA	ENSG00000088986	1530.93	1.78094	6.76e-08	1.86e-06	DYNLL1	protein_coding
ENSG00000142864	1129.64607117171	1.46878912788272	3.89554130243554e-36	1.24537942186411e-34	SERBP1	protein_coding	ENSG00000132541	274.012	3.24565	3.58e-10	1.02e-08	HRSP12	protein_coding	ENSG00000126705	3160.74	-1.90911	6.77e-08	1.86e-06	AHDC1	protein_coding
ENSG00000215908	530.779758922659	-1.5938016146217	3.97233960437458e-36	1.26788636551221e-34	CROCCP2	lincRNA	ENSG00000125868	1026.82	2.20637	3.68e-10	1.05e-08	DSTN	protein_coding	ENSG00000001630	124.125	2.71453	6.82e-08	1.87e-06	CYP51A1	protein_coding
ENSG00000142185	1354.14973882632	-1.33938221696196	4.05204973425139e-36	1.2912488389485e-34	TRPM2	protein_coding	ENSG00000137142	1637.87	2.24168	3.73e-10	1.06e-08	IGFBPL1	protein_coding	ENSG00000126709	333.057	2.66712	6.9e-08	1.88e-06	IFI6	protein_coding
ENSG00000239779	110.454318192937	-2.58271566224506	4.3734947611185e-36	1.39144525939213e-34	WBP1	protein_coding	ENSG00000106400	1065.3	2.20995	3.94e-10	1.12e-08	ZNHIT1	protein_coding	ENSG00000086504	620.025	1.9469	6.97e-08	1.9e-06	MRPL28	protein_coding
ENSG00000185432	1733.88841450579	2.03951725085463	5.86987859062162e-36	1.86453306962678e-34	METTL7A	protein_coding	ENSG00000103415	1338.48	2.18651	4e-10	1.14e-08	HMOX2	protein_coding	ENSG00000100554	607.043	1.89018	7e-08	1.91e-06	ATP6V1D	protein_coding
ENSG00000134873	298.451467255901	2.08721921482787	6.8759764480044e-36	2.18061966681432e-34	CLDN10	protein_coding	ENSG00000144834	1895.27	2.13527	4.08e-10	1.15e-08	TAGLN3	protein_coding	ENSG00000135213	793.824	-1.90091	7.02e-08	1.91e-06	POM121C	protein_coding
ENSG00000139168	293.65541799802	1.93101438120127	7.38337419507322e-36	2.3377932894656e-34	ZCRB1	protein_coding	ENSG00000137168	349.955	2.57905	4.1e-10	1.16e-08	PPIL1	protein_coding	ENSG00000243708	38.3231	-3.84045	7.16e-08	1.94e-06	PLA2G4B	protein_coding
ENSG00000170638	262.888419987462	-1.92532704511616	8.12412589806627e-36	2.56823444059923e-34	TRABD	protein_coding	ENSG00000061273	1085.2	-2.24333	4.17e-10	1.18e-08	HDAC7	protein_coding	ENSG00000166557	604.569	2.02775	7.27e-08	1.97e-06	TMED3	protein_coding
ENSG00000084444	1960.33311375873	1.61564745774557	8.50655516952358e-36	2.68484761170584e-34	KIAA1467	protein_coding	ENSG00000160014	15936	2.24823	4.19e-10	1.18e-08	CALM3	protein_coding	ENSG00000112159	5472.64	-1.74444	7.32e-08	1.98e-06	MDN1	protein_coding
ENSG00000160307	2524.62180308325	2.0255740121179	1.01784343385143e-35	3.20742046142594e-34	S100B	protein_coding	ENSG00000259946	61.0331	-4.88533	4.41e-10	1.24e-08	RP11-490G2.2	lincRNA	ENSG00000136274	2021.73	-1.93595	7.59e-08	2.05e-06	NACAD	protein_coding
ENSG00000168010	512.817061882508	-1.75945335795269	1.11919022388537e-35	3.52118562343364e-34	ATG16L2	protein_coding	ENSG00000157388	1409.62	-2.05607	4.49e-10	1.26e-08	CACNA1D	protein_coding	ENSG00000123545	221.876	2.21415	7.66e-08	2.06e-06	NDUFAF4	protein_coding
ENSG00000105649	3097.05983437453	1.53837594189456	1.27758177786285e-35	4.01314554976539e-34	RAB3A	protein_coding	ENSG00000108829	1073.49	2.19665	4.56e-10	1.28e-08	LRRC59	protein_coding	ENSG00000196230	31362	1.81202	7.72e-08	2.08e-06	TUBB	protein_coding
ENSG00000205959	128.056832423787	-3.89918804980277	1.5138873831651e-35	4.74335621391253e-34	RP11-689P11.2	lincRNA	ENSG00000196355	149.608	-3.71921	4.57e-10	1.28e-08	AC021860.1	protein_coding	ENSG00000124767	514.367	2.04605	7.79e-08	2.09e-06	GLO1	protein_coding
ENSG00000265787	60.5326690229697	-3.280887589053	1.51482996993423e-35	4.74335621391253e-34	CYP4F35P	lincRNA	ENSG00000145293	802.471	2.1129	4.69e-10	1.31e-08	ENOPH1	protein_coding	ENSG00000138162	1690.76	-1.69347	7.83e-08	2.1e-06	TACC2	protein_coding
ENSG00000145284	4795.98065808416	1.79655113480317	1.61054013459344e-35	5.03509716210988e-34	SCD5	protein_coding	ENSG00000130748	196.83	3.05659	4.76e-10	1.33e-08	TMEM160	protein_coding	ENSG00000141543	788.155	1.79396	7.87e-08	2.11e-06	EIF4A3	protein_coding
ENSG00000019582	2134.33606761066	1.91262955281755	1.62786694236235e-35	5.07326268310758e-34	CD74	protein_coding	ENSG00000128159	3574.37	-1.96566	4.82e-10	1.34e-08	TUBGCP6	protein_coding	ENSG00000164061	12731.5	-2.13821	7.93e-08	2.12e-06	BSN	protein_coding
ENSG00000171476	1437.7970149355	2.00694473897771	1.62557914849024e-35	5.07326268310758e-34	HOPX	protein_coding	ENSG00000196440	846.195	-2.17566	4.81e-10	1.34e-08	ARMCX4	protein_coding	ENSG00000174684	3375.49	2.17263	7.93e-08	2.12e-06	B3GNT1	protein_coding
ENSG00000071246	785.891065219219	-1.5547220380616	1.63917538452293e-35	5.10048591783813e-34	VASH1	protein_coding	ENSG00000213760	1125.28	2.07097	4.82e-10	1.34e-08	ATP6V1G2	protein_coding	ENSG00000131236	1769.08	1.68103	8.13e-08	2.16e-06	CAP1	protein_coding
ENSG00000146215	74.7744764836776	-3.85921287873483	1.87219230274528e-35	5.81641436249438e-34	CRIP3	protein_coding	ENSG00000177519	809.423	2.27403	4.93e-10	1.37e-08	RPRM	protein_coding	ENSG00000144406	2260.47	-1.77864	8.12e-08	2.16e-06	UNC80	protein_coding
ENSG00000163032	7507.22377816092	2.29856973394038	1.90600183827919e-35	5.91218504484065e-34	VSNL1	protein_coding	ENSG00000179979	144.138	-3.08713	5.02e-10	1.39e-08	CRIPAK	protein_coding	ENSG00000203827	79.0829	-2.77047	8.51e-08	2.26e-06	NBPF16	protein_coding
ENSG00000174938	3444.47924865585	1.79435216811163	1.94512421665634e-35	6.02411048411644e-34	SEZ6L2	protein_coding	ENSG00000229117	801.893	2.88543	5.15e-10	1.42e-08	RPL41	protein_coding	ENSG00000186472	7285.99	-1.61575	8.69e-08	2.3e-06	PCLO	protein_coding
ENSG00000154258	317.065194150532	-2.19872340419114	2.05449200378015e-35	6.35289953306182e-34	ABCA9	protein_coding	ENSG00000260260	202.333	2.84263	5.18e-10	1.43e-08	RP11-304L19.5	lincRNA	ENSG00000197816	122.402	-3.0998	8.68e-08	2.3e-06	CCDC180	protein_coding
ENSG00000131143	3597.07112880269	2.21539898972197	2.33657894844896e-35	7.21391453850573e-34	COX4I1	protein_coding	ENSG00000260404	190.404	-2.87423	5.25e-10	1.45e-08	RP11-384K6.6	lincRNA	ENSG00000159228	405.154	1.98517	8.74e-08	2.31e-06	CBR1	protein_coding
ENSG00000254206	49.5756565387053	-4.74231818115256	2.48785223192295e-35	7.66900763436154e-34	NPIPB11	protein_coding	ENSG00000149451	378.545	-2.99062	5.4e-10	1.49e-08	ADAM33	protein_coding	ENSG00000221983	3159.69	1.73747	8.73e-08	2.31e-06	UBA52	protein_coding
ENSG00000177990	200.641874260536	-2.13685277001121	2.55493872251108e-35	7.86357770479691e-34	DPY19L2	protein_coding	ENSG00000106803	233.979	3.01697	5.45e-10	1.49e-08	SEC61B	protein_coding	ENSG00000142657	2649.92	1.65855	9.01e-08	2.38e-06	PGD	protein_coding
ENSG00000185928	130.213257959585	-3.02415033648281	2.62694601383183e-35	8.07266619227297e-34	PAGR1	protein_coding	ENSG00000155816	1648.48	-1.96337	5.45e-10	1.49e-08	FMN2	protein_coding	ENSG00000087302	368.68	2.03853	9.04e-08	2.38e-06	C14orf166	protein_coding
ENSG00000166833	2448.21110662708	-1.9190672836531	2.63494275627213e-35	8.08470593994891e-34	NAV2	protein_coding	ENSG00000159199	787.913	2.21845	5.47e-10	1.5e-08	ATP5G1	protein_coding	ENSG00000204406	1847.34	-1.77024	9.08e-08	2.39e-06	MBD5	protein_coding
ENSG00000134884	2428.92003433537	-1.82507080843365	2.73092380586716e-35	8.36625050326011e-34	ARGLU1	protein_coding	ENSG00000187446	1514.39	1.98665	5.58e-10	1.53e-08	CHP1	protein_coding	ENSG00000006625	206.331	2.54173	9.49e-08	2.49e-06	GGCT	protein_coding
ENSG00000175873	172.236127668059	-2.59581301131832	3.44782714217174e-35	1.05462008927448e-33	AC004840.9	lincRNA	ENSG00000255837	61.1157	-4.18789	5.65e-10	1.54e-08	TAS2R20	protein_coding	ENSG00000130313	894.143	1.9909	9.74e-08	2.55e-06	PGLS	protein_coding
ENSG00000145198	1042.57370365247	-2.47321197707459	3.78476519831483e-35	1.15589878267794e-33	VWA5B2	protein_coding	ENSG00000092295	82.4306	-3.65888	5.76e-10	1.57e-08	TGM1	protein_coding	ENSG00000143970	813.921	-1.75333	9.73e-08	2.55e-06	ASXL2	protein_coding
ENSG00000223403	113.116142952745	-4.87012670356428	3.89634151057245e-35	1.18814438586241e-33	MEG9	lincRNA	ENSG00000142102	232.238	-2.93006	6e-10	1.63e-08	ATHL1	protein_coding	ENSG00000179698	140.596	-2.94531	9.8e-08	2.56e-06	KIAA1875	protein_coding
ENSG00000165916	1365.48208436439	1.88232149196619	3.92976931074138e-35	1.19649704313679e-33	PSMC3	protein_coding	ENSG00000270672	44.9122	-5.29903	6.26e-10	1.7e-08	MTRNR2L6	protein_coding	ENSG00000196367	8186	-1.7486	9.93e-08	2.59e-06	TRRAP	protein_coding
ENSG00000086065	653.166188158776	2.40931064330518	4.10365998608881e-35	1.24752522368507e-33	CHMP5	protein_coding	ENSG00000172531	1422.07	2.23587	6.29e-10	1.71e-08	PPP1CA	protein_coding	ENSG00000134825	274.746	2.52709	1.01e-07	2.64e-06	TMEM258	protein_coding
ENSG00000138279	1077.18603985009	1.44884332628449	4.18905102182455e-35	1.27153415472564e-33	ANXA7	protein_coding	ENSG00000232112	557.463	2.56165	6.36e-10	1.72e-08	TMA7	protein_coding	ENSG00000111843	203.354	2.27537	1.02e-07	2.66e-06	TMEM14C	protein_coding
ENSG00000255633	65.9684645126178	-6.46713078290828	4.45124255796231e-35	1.34905319176408e-33	MTRNR2L9	protein_coding	ENSG00000250903	437.568	-2.35262	6.57e-10	1.78e-08	GMDS-AS1	lincRNA	ENSG00000169689	707.744	1.85415	1.02e-07	2.66e-06	STRA13	protein_coding
ENSG00000187605	1060.19482128728	-1.64659246388328	4.66154327717943e-35	1.41063281369425e-33	TET3	protein_coding	ENSG00000163885	230.775	-2.62441	6.69e-10	1.81e-08	CCDC37	protein_coding	ENSG00000130770	695.87	1.82066	1.03e-07	2.66e-06	ATPIF1	protein_coding
ENSG00000109475	1073.34219153033	2.2904917223744	4.84774752458394e-35	1.46474395860942e-33	RPL34	protein_coding	ENSG00000164978	240.732	2.94328	6.69e-10	1.81e-08	NUDT2	protein_coding	ENSG00000204220	304.527	2.03174	1.04e-07	2.68e-06	PFDN6	protein_coding
ENSG00000119421	502.800548583743	1.96675350252463	4.98890618350816e-35	1.50510060065929e-33	NDUFA8	protein_coding	ENSG00000256085	33.4384	-5.56393	6.75e-10	1.82e-08	RP11-337L12.1	lincRNA	ENSG00000115128	455.869	1.87484	1.04e-07	2.69e-06	SF3B14	protein_coding
ENSG00000156858	362.452603245915	-1.99179752163921	5.32442209655762e-35	1.6038810087518e-33	PRR14	protein_coding	ENSG00000170892	362.814	2.57545	6.76e-10	1.82e-08	TSEN34	protein_coding	ENSG00000164434	3486.81	1.95702	1.05e-07	2.71e-06	FABP7	protein_coding
ENSG00000171885	9168.10486748616	2.73064694175124	5.82877840536939e-35	1.75314441233424e-33	AQP4	protein_coding	ENSG00000180596	2989.75	2.30975	6.8e-10	1.82e-08	HIST1H2BC	protein_coding	ENSG00000165916	1539.76	1.74939	1.08e-07	2.79e-06	PSMC3	protein_coding
ENSG00000074696	1801.55788819267	2.01926085561352	7.36396388937631e-35	2.21153224623224e-33	PTPLAD1	protein_coding	ENSG00000239779	212.378	-2.69989	6.96e-10	1.87e-08	WBP1	protein_coding	ENSG00000184465	1178.99	-1.91297	1.08e-07	2.79e-06	WDR27	protein_coding
ENSG00000028277	195.114751428128	-2.35733427654363	7.56786335172613e-35	2.26932858539431e-33	POU2F2	protein_coding	ENSG00000132341	1473.94	2.17093	6.97e-10	1.87e-08	RAN	protein_coding	ENSG00000142546	568.578	1.83602	1.09e-07	2.81e-06	NOSIP	protein_coding
ENSG00000004478	1626.66899211214	1.54749408660896	7.63576424918541e-35	2.28623086379311e-33	FKBP4	protein_coding	ENSG00000158406	1361.05	2.18108	6.99e-10	1.87e-08	HIST1H4H	protein_coding	ENSG00000139438	962.172	-2.43934	1.11e-07	2.86e-06	FAM222A	protein_coding
ENSG00000125977	464.396461101482	1.916808887343	8.39171769655255e-35	2.50878184710963e-33	EIF2S2	protein_coding	ENSG00000204866	52.3839	-4.20261	7.03e-10	1.88e-08	IGFL2	protein_coding	ENSG00000213199	114.466	-2.50374	1.12e-07	2.88e-06	ASIC3	protein_coding
ENSG00000198840	4979.13610944505	-1.55171002589141	8.52512610265295e-35	2.54482717591392e-33	MT-ND3	protein_coding	ENSG00000123144	1168.96	2.24	7.06e-10	1.88e-08	C19orf43	protein_coding	ENSG00000100116	223.524	2.55757	1.13e-07	2.88e-06	GCAT	protein_coding
ENSG00000116161	697.753978049522	2.13650986689647	8.74602491802164e-35	2.60684150225725e-33	CACYBP	protein_coding	ENSG00000261770	183.846	-3.38257	7.26e-10	1.93e-08	CTC-459F4.1	lincRNA	ENSG00000104889	342.857	2.00274	1.14e-07	2.91e-06	RNASEH2A	protein_coding
ENSG00000144959	1154.42888976535	1.61720547720829	1.06789449131334e-34	3.17818869554381e-33	NCEH1	protein_coding	ENSG00000055483	1299.81	-2.19946	7.31e-10	1.94e-08	USP36	protein_coding	ENSG00000167792	3024.02	1.61121	1.15e-07	2.93e-06	NDUFV1	protein_coding
ENSG00000130158	481.352395551537	-2.23401195835826	1.13924621661514e-34	3.38545716034912e-33	DOCK6	protein_coding	ENSG00000105669	1275.63	2.0779	7.39e-10	1.96e-08	COPE	protein_coding	ENSG00000196176	684.603	2.2245	1.15e-07	2.93e-06	HIST1H4A	protein_coding
ENSG00000166033	3710.51321159581	2.03722116532779	1.1515106730856e-34	3.41678039689067e-33	HTRA1	protein_coding	ENSG00000198198	3321.39	-1.89815	7.41e-10	1.96e-08	SZT2	protein_coding	ENSG00000100197	44.1402	-3.36448	1.16e-07	2.95e-06	CYP2D6	protein_coding
ENSG00000186166	473.970889167298	-2.54131925517711	1.26849366515684e-34	3.75826800255213e-33	CCDC84	protein_coding	ENSG00000180822	658.752	-2.43591	7.61e-10	2.01e-08	PSMG4	protein_coding	ENSG00000180089	171.466	-2.33819	1.16e-07	2.96e-06	TMEM86B	protein_coding
ENSG00000167280	744.483017693523	-1.91142837473529	1.27357451087635e-34	3.76768960896718e-33	ENGASE	protein_coding	ENSG00000196368	517.696	2.31173	7.67e-10	2.02e-08	NUDT11	protein_coding	ENSG00000143198	1508.2	2.0159	1.17e-07	2.97e-06	MGST3	protein_coding
ENSG00000101182	887.180438603906	1.78978167412916	1.75924419418227e-34	5.19671820758374e-33	PSMA7	protein_coding	ENSG00000089199	2464.96	2.25037	7.79e-10	2.05e-08	CHGB	protein_coding	ENSG00000156973	444.526	1.88161	1.17e-07	2.97e-06	PDE6D	protein_coding
ENSG00000172428	511.259955224231	1.83333976939854	1.99189895261193e-34	5.87521266960136e-33	MYEOV2	protein_coding	ENSG00000143222	420.34	2.35305	7.96e-10	2.09e-08	UFC1	protein_coding	ENSG00000184897	3085.16	1.88534	1.18e-07	2.98e-06	H1FX	protein_coding
ENSG00000158163	117.355686636462	-2.35796250110589	2.01936296773686e-34	5.94736900200778e-33	DZIP1L	protein_coding	ENSG00000270115	38.122	-5.29897	7.96e-10	2.09e-08	RP11-415J8.7	lincRNA	ENSG00000120738	428.017	-1.89091	1.18e-07	2.99e-06	EGR1	protein_coding
ENSG00000254938	40.1593111591152	-5.46237292818716	2.048494602552e-34	6.02421535863253e-33	RP11-688I9.4	lincRNA	ENSG00000271204	53.4283	-4.9352	8.02e-10	2.11e-08	RP11-138A9.1	lincRNA	ENSG00000254206	33.5531	-3.85112	1.21e-07	3.05e-06	NPIPB11	protein_coding
ENSG00000271811	44.8736169850373	-4.53228039336678	2.05504227727851e-34	6.03451747821295e-33	RP1-79C4.4	lincRNA	ENSG00000154262	140.241	-2.95383	8.06e-10	2.11e-08	ABCA6	protein_coding	ENSG00000172803	679.463	-2.08912	1.21e-07	3.06e-06	SNX32	protein_coding
ENSG00000169714	1806.36060266757	1.72421277106047	2.07749847215797e-34	6.09143449950343e-33	CNBP	protein_coding	ENSG00000196739	1178.23	-2.43471	8.12e-10	2.13e-08	COL27A1	protein_coding	ENSG00000183426	138.288	-2.43836	1.23e-07	3.1e-06	NPIPA1	protein_coding
ENSG00000004534	1507.42244574552	-1.37832889763675	2.26255153528573e-34	6.624229539276e-33	RBM6	protein_coding	ENSG00000103502	1337.86	2.00373	8.24e-10	2.15e-08	CDIPT	protein_coding	ENSG00000110711	873.407	2.03974	1.24e-07	3.1e-06	AIP	protein_coding
ENSG00000272720	79.8175155536287	-3.64814412813582	2.2962194768859e-34	6.71288587778105e-33	CTA-228A9.3	lincRNA	ENSG00000177383	697.361	2.29246	8.29e-10	2.16e-08	MAGEF1	protein_coding	ENSG00000013275	824.499	1.74329	1.26e-07	3.14e-06	PSMC4	protein_coding
ENSG00000173209	1039.50248948546	-2.86664345450701	2.3751583391362e-34	6.93343349632086e-33	AHSA2	protein_coding	ENSG00000226854	36.1786	-5.15205	8.43e-10	2.2e-08	RP11-212D3.4	lincRNA	ENSG00000168003	2639.84	1.65284	1.27e-07	3.18e-06	SLC3A2	protein_coding
ENSG00000148798	2329.02630253289	2.00803587901517	2.44399980594871e-34	7.12390002260433e-33	INA	protein_coding	ENSG00000163660	835.858	-2.07839	8.96e-10	2.33e-08	CCNL1	protein_coding	ENSG00000182809	3385.69	1.76786	1.27e-07	3.18e-06	CRIP2	protein_coding
ENSG00000171680	2082.07096570454	-1.84268392345623	2.6315588087464e-34	7.65934319356276e-33	PLEKHG5	protein_coding	ENSG00000131503	79.9526	-3.64742	9.38e-10	2.44e-08	ANKHD1	protein_coding	ENSG00000130724	696.046	1.83291	1.29e-07	3.22e-06	CHMP2A	protein_coding
ENSG00000196230	3295.09457130418	2.18261229819351	2.66505999813912e-34	7.73538382337129e-33	TUBB	protein_coding	ENSG00000188559	2228.58	-1.92002	9.6e-10	2.49e-08	RALGAPA2	protein_coding	ENSG00000189159	4407.85	1.91329	1.31e-07	3.26e-06	HN1	protein_coding
ENSG00000197958	676.154776761215	1.97521118371548	2.66548970857302e-34	7.73538382337129e-33	RPL12	protein_coding	ENSG00000226380	110.169	-3.95673	9.59e-10	2.49e-08	MIR29A	lincRNA	ENSG00000175106	170.325	-2.91382	1.31e-07	3.27e-06	TVP23C	protein_coding
ENSG00000139718	822.619828799586	-1.75342871886009	3.1876489446405e-34	9.23719148124551e-33	SETD1B	protein_coding	ENSG00000161996	1014.97	-2.38893	9.69e-10	2.51e-08	WDR90	protein_coding	ENSG00000158710	1096.95	2.00533	1.32e-07	3.27e-06	TAGLN2	protein_coding
ENSG00000188566	327.845160673303	-2.03252983457509	3.30914858567037e-34	9.57527505351421e-33	NDOR1	protein_coding	ENSG00000233822	759.381	2.42325	9.72e-10	2.51e-08	HIST1H2BN	protein_coding	ENSG00000183648	216.89	2.47345	1.34e-07	3.32e-06	NDUFB1	protein_coding
ENSG00000160741	368.181164926863	-1.83082882713171	3.34844446112549e-34	9.67485680232775e-33	CRTC2	protein_coding	ENSG00000233927	1791.41	2.72734	9.95e-10	2.57e-08	RPS28	protein_coding	ENSG00000160307	218.358	2.24479	1.35e-07	3.34e-06	S100B	protein_coding
ENSG00000175455	542.1861733797	-2.09092358257949	3.37752545105321e-34	9.74467714196881e-33	CCDC14	protein_coding	ENSG00000175416	1206.04	2.29925	1.01e-09	2.6e-08	CLTB	protein_coding	ENSG00000155959	506.034	1.83709	1.42e-07	3.5e-06	VBP1	protein_coding
ENSG00000256436	50.8233464473078	-3.90236069791608	3.62817746907702e-34	1.04526316300255e-32	TAS2R31	protein_coding	ENSG00000273142	64.8083	-4.43029	1.02e-09	2.63e-08	RP11-458F8.4	lincRNA	ENSG00000155660	978.366	1.84919	1.43e-07	3.54e-06	PDIA4	protein_coding
ENSG00000205268	306.492747498338	-1.82594716780058	3.65424469610644e-34	1.05124505256206e-32	PDE7A	protein_coding	ENSG00000070761	797.331	2.1464	1.04e-09	2.66e-08	C16orf80	protein_coding	ENSG00000136930	1285.81	1.70477	1.46e-07	3.59e-06	PSMB7	protein_coding
ENSG00000123191	421.241854850575	-1.67511849594424	3.90169923891149e-34	1.12080551615166e-32	ATP7B	protein_coding	ENSG00000127561	2031.67	2.05657	1.04e-09	2.68e-08	SYNGR3	protein_coding	ENSG00000187239	2120.35	-1.63323	1.47e-07	3.63e-06	FNBP1	protein_coding
ENSG00000064999	1160.80824918876	-1.5447134927122	3.94021908817412e-34	1.13023274307814e-32	ANKS1A	protein_coding	ENSG00000063169	393.162	-2.47696	1.05e-09	2.68e-08	GLTSCR1	protein_coding	ENSG00000143442	4479.33	-1.67839	1.49e-07	3.66e-06	POGZ	protein_coding
ENSG00000197728	451.142554956609	2.14900892080157	3.96371772651831e-34	1.13533018868959e-32	RPS26	protein_coding	ENSG00000114631	5509.44	1.90121	1.06e-09	2.7e-08	PODXL2	protein_coding	ENSG00000136783	351.162	2.03937	1.5e-07	3.68e-06	NIPSNAP3A	protein_coding
ENSG00000213066	187.567921553959	-2.08400582170762	4.21936755867605e-34	1.20681218442306e-32	FGFR1OP	protein_coding	ENSG00000171159	713.658	2.55537	1.07e-09	2.73e-08	C9orf16	protein_coding	ENSG00000253864	97.9655	-3.56924	1.5e-07	3.68e-06	AC131025.8	lincRNA
ENSG00000063046	2846.80892486961	1.90310537298469	4.3281066737553e-34	1.23612971729833e-32	EIF4B	protein_coding	ENSG00000123416	14349.8	2.53981	1.08e-09	2.76e-08	TUBA1B	protein_coding	ENSG00000137168	352.985	2.01259	1.5e-07	3.68e-06	PPIL1	protein_coding
ENSG00000087460	14431.6760783607	1.65692004061794	4.58071954270928e-34	1.3063948497272e-32	GNAS	protein_coding	ENSG00000158163	295.988	-2.82644	1.1e-09	2.81e-08	DZIP1L	protein_coding	ENSG00000164733	4871.74	1.68197	1.51e-07	3.7e-06	CTSB	protein_coding
ENSG00000147123	420.537492060804	1.8654890949355	4.698913031942e-34	1.33817751732934e-32	NDUFB11	protein_coding	ENSG00000117362	1587.93	2.09892	1.11e-09	2.82e-08	APH1A	protein_coding	ENSG00000213246	511.182	1.91926	1.53e-07	3.73e-06	SUPT4H1	protein_coding
ENSG00000204677	156.291718509855	-2.80221475808766	4.82232644833447e-34	1.37135340792593e-32	FAM153C	protein_coding	ENSG00000243452	588.369	-2.16906	1.11e-09	2.82e-08	NBPF15	protein_coding	ENSG00000226472	22.1825	-4.01523	1.53e-07	3.73e-06	RP11-551L14.4	lincRNA
ENSG00000084636	2357.66908617823	-2.09254509911687	5.20654533777779e-34	1.47849477278071e-32	COL16A1	protein_coding	ENSG00000164106	368.279	2.57045	1.12e-09	2.85e-08	SCRG1	protein_coding	ENSG00000105671	1641.11	1.7303	1.58e-07	3.86e-06	DDX49	protein_coding
ENSG00000083828	208.640106782338	-2.42210266819632	5.44156784350709e-34	1.5411421972476e-32	ZNF586	protein_coding	ENSG00000005961	229.498	-2.7166	1.15e-09	2.91e-08	ITGA2B	protein_coding	ENSG00000165637	654.072	1.78474	1.62e-07	3.93e-06	VDAC2	protein_coding
ENSG00000161960	106.17936902298	-4.11403267996353	5.4427099443687e-34	1.5411421972476e-32	EIF4A1	protein_coding	ENSG00000158987	372.2	-2.63199	1.16e-09	2.93e-08	RAPGEF6	protein_coding	ENSG00000248103	45.5244	-3.3477	1.62e-07	3.93e-06	CTC-338M12.9	lincRNA
ENSG00000145293	698.48056968313	2.27365557967547	5.69238280806061e-34	1.60953950982267e-32	ENOPH1	protein_coding	ENSG00000218823	71.9093	-3.77426	1.18e-09	2.97e-08	PAPOLB	protein_coding	ENSG00000127914	6302.85	-1.62023	1.65e-07	3.99e-06	AKAP9	protein_coding
ENSG00000118058	4437.10724537745	-1.35393609491219	6.16626852328181e-34	1.74104855270611e-32	KMT2A	protein_coding	ENSG00000173369	520.037	2.95537	1.18e-09	2.98e-08	C1QB	protein_coding	ENSG00000150625	17089	1.59202	1.67e-07	4.04e-06	GPM6A	protein_coding
ENSG00000176225	354.382573208981	-1.81763287268782	6.27998948914072e-34	1.77063544330382e-32	RTTN	protein_coding	ENSG00000145741	1398.2	2.4781	1.22e-09	3.06e-08	BTF3	protein_coding	ENSG00000243156	5078.04	-1.6159	1.67e-07	4.04e-06	MICAL3	protein_coding
ENSG00000137731	41.3582133343002	-4.60563172486728	7.19858816296625e-34	2.02675022696242e-32	FXYD2	protein_coding	ENSG00000124920	562.9	-2.19887	1.22e-09	3.07e-08	MYRF	protein_coding	ENSG00000090905	2967.92	-1.59913	1.69e-07	4.07e-06	TNRC6A	protein_coding
ENSG00000133313	2366.5708277455	1.22121696450598	7.24664064922874e-34	2.03738530933848e-32	CNDP2	protein_coding	ENSG00000149557	3721.97	1.84243	1.24e-09	3.11e-08	FEZ1	protein_coding	ENSG00000095059	1599.16	1.63732	1.72e-07	4.14e-06	DHPS	protein_coding
ENSG00000198837	1650.19336074512	-1.54621970642959	7.61419656257612e-34	2.13769107743373e-32	DENND4B	protein_coding	ENSG00000163902	2051.48	2.00701	1.26e-09	3.15e-08	RPN1	protein_coding	ENSG00000130707	336.653	2.44737	1.72e-07	4.14e-06	ASS1	protein_coding
ENSG00000213397	92.0668267998	-3.71956112075213	7.68731787566047e-34	2.15516729297689e-32	HAUS7	protein_coding	ENSG00000131236	1906.88	1.90958	1.27e-09	3.18e-08	CAP1	protein_coding	ENSG00000073605	311.372	-2.77977	1.75e-07	4.21e-06	GSDMB	protein_coding
ENSG00000004779	382.000819915613	2.06099322005004	8.02158982888514e-34	2.24570525421373e-32	NDUFAB1	protein_coding	ENSG00000115128	356.747	2.39426	1.29e-09	3.23e-08	SF3B14	protein_coding	ENSG00000031698	2499.92	1.61723	1.78e-07	4.28e-06	SARS	protein_coding
ENSG00000163346	3323.98550806989	2.30711297843791	8.43350084712798e-34	2.35769281087339e-32	PBXIP1	protein_coding	ENSG00000171163	781.487	-2.42364	1.32e-09	3.29e-08	ZNF692	protein_coding	ENSG00000158164	372.58	2.42733	1.79e-07	4.3e-06	TMSB15A	protein_coding
ENSG00000019144	7283.13264579518	-2.00935914198606	9.05306762741308e-34	2.52733596398528e-32	PHLDB1	protein_coding	ENSG00000186815	1584.01	-1.91341	1.35e-09	3.37e-08	TPCN1	protein_coding	ENSG00000117748	398.716	2.07194	1.81e-07	4.34e-06	RPA2	protein_coding
ENSG00000214216	57.0777957412485	-5.05712455936141	9.32591163242853e-34	2.59984380402765e-32	IQCJ	protein_coding	ENSG00000006007	820.682	2.08535	1.37e-09	3.4e-08	GDE1	protein_coding	ENSG00000138413	1491.58	1.66479	1.83e-07	4.38e-06	IDH1	protein_coding
ENSG00000197603	1255.3675546464	-1.29841063309049	9.5300066765825e-34	2.65300930247952e-32	C5orf42	protein_coding	ENSG00000122705	814.699	2.12952	1.41e-09	3.51e-08	CLTA	protein_coding	ENSG00000100393	6413.84	-1.87567	1.84e-07	4.39e-06	EP300	protein_coding
ENSG00000095066	488.751780446595	-1.84820181604926	9.55201367481471e-34	2.65540621386399e-32	HOOK2	protein_coding	ENSG00000123358	783.111	-2.41329	1.42e-09	3.52e-08	NR4A1	protein_coding	ENSG00000065427	963.384	1.72312	1.86e-07	4.43e-06	KARS	protein_coding
ENSG00000115687	460.112749523908	-1.97364025304641	9.68358028107434e-34	2.68821071080076e-32	PASK	protein_coding	ENSG00000256618	36.1061	-5.28599	1.42e-09	3.52e-08	MTRNR2L1	protein_coding	ENSG00000244687	80.0069	-3.11021	1.92e-07	4.56e-06	UBE2V1	protein_coding
ENSG00000074935	321.850775147748	-2.45864201164815	1.0170889317435e-33	2.81954121903328e-32	TUBE1	protein_coding	ENSG00000183495	4245.3	-1.97967	1.45e-09	3.59e-08	EP400	protein_coding	ENSG00000077454	512.269	-1.99719	1.93e-07	4.59e-06	LRCH4	protein_coding
ENSG00000148482	594.328120512741	2.1287054130836	1.1222380162912e-33	3.10668711185863e-32	SLC39A12	protein_coding	ENSG00000101104	340.535	-2.86763	1.51e-09	3.72e-08	PABPC1L	protein_coding	ENSG00000107872	435.988	1.89594	1.98e-07	4.7e-06	FBXL15	protein_coding
ENSG00000131495	359.898176616793	2.31242825649784	1.13192842233488e-33	3.12914271396091e-32	NDUFA2	protein_coding	ENSG00000204842	1989.47	-1.92026	1.51e-09	3.72e-08	ATXN2	protein_coding	ENSG00000139645	2456.44	-1.77566	2e-07	4.74e-06	ANKRD52	protein_coding
ENSG00000049449	359.012402504022	1.86833196484416	1.14516440133273e-33	3.1612896073971e-32	RCN1	protein_coding	ENSG00000226761	41.0516	-4.75371	1.51e-09	3.72e-08	TAS2R46	protein_coding	ENSG00000156030	1622.81	-1.80084	2.02e-07	4.77e-06	ELMSAN1	protein_coding
ENSG00000120798	357.670783007908	-1.67985207925776	1.14674699950483e-33	3.1612896073971e-32	NR2C1	protein_coding	ENSG00000254206	57.9729	-4.24124	1.54e-09	3.8e-08	NPIPB11	protein_coding	ENSG00000173065	703.104	-1.94737	2.04e-07	4.82e-06	FAM222B	protein_coding
ENSG00000168824	1195.81074563719	2.17189187997524	1.25500850111067e-33	3.45493381951592e-32	NSG1	protein_coding	ENSG00000063046	3949.67	2.08295	1.56e-09	3.82e-08	EIF4B	protein_coding	ENSG00000185627	1366.31	1.77141	2.06e-07	4.85e-06	PSMD13	protein_coding
ENSG00000156642	2485.1280600801	1.48018071042027	1.28333599957401e-33	3.52801703849604e-32	NPTN	protein_coding	ENSG00000002330	679.116	2.38826	1.59e-09	3.9e-08	BAD	protein_coding	ENSG00000185513	1820.08	-1.97147	2.07e-07	4.87e-06	L3MBTL1	protein_coding
ENSG00000167283	581.942258419407	1.71879689758244	1.35648706539887e-33	3.72395154061924e-32	ATP5L	protein_coding	ENSG00000142507	949.975	2.52976	1.59e-09	3.9e-08	PSMB6	protein_coding	ENSG00000188643	564.754	1.90708	2.11e-07	4.96e-06	S100A16	protein_coding
ENSG00000171603	15928.2782343629	1.46538544105438	1.36348704426074e-33	3.73799124540692e-32	CLSTN1	protein_coding	ENSG00000109758	181.639	-3.19097	1.61e-09	3.94e-08	HGFAC	protein_coding	ENSG00000273295	93.2551	-2.76213	2.14e-07	5.03e-06	AP000350.5	lincRNA
ENSG00000056558	571.286667501135	-2.05074245641475	1.37363642148342e-33	3.7606142969921e-32	TRAF1	protein_coding	ENSG00000164929	2037.86	1.98241	1.62e-09	3.97e-08	BAALC	protein_coding	ENSG00000272216	29.1	-3.81927	2.15e-07	5.03e-06	LL22NC03-2H8.5	lincRNA
ENSG00000187094	1599.0007841376	2.20072223893464	1.52451326459884e-33	4.1679141265674e-32	CCK	protein_coding	ENSG00000149231	481.712	-2.31177	1.64e-09	4.01e-08	CCDC82	protein_coding	ENSG00000130643	819.464	1.98668	2.16e-07	5.05e-06	CALY	protein_coding
ENSG00000178988	1048.64742443535	1.53786318501211	1.55254783165143e-33	4.23871219988471e-32	MRFAP1L1	protein_coding	ENSG00000069345	841.615	2.11755	1.67e-09	4.06e-08	DNAJA2	protein_coding	ENSG00000090857	1691.92	-1.81315	2.2e-07	5.16e-06	PDPR	protein_coding
ENSG00000169718	726.619747498608	-1.73575440377241	1.56960960885004e-33	4.27939918253324e-32	DUS1L	protein_coding	ENSG00000101460	2486.45	1.86471	1.71e-09	4.16e-08	MAP1LC3A	protein_coding	ENSG00000165502	391.435	1.93175	2.22e-07	5.19e-06	RPL36AL	protein_coding
ENSG00000120727	876.572904028835	1.69781431113924	1.58388811948645e-33	4.31239648576111e-32	PAIP2	protein_coding	ENSG00000119638	1187.57	-1.96573	1.71e-09	4.16e-08	NEK9	protein_coding	ENSG00000170160	245.12	-2.83407	2.24e-07	5.24e-06	CCDC144A	protein_coding
ENSG00000103064	456.886477120422	-1.72112470492334	1.68504742585455e-33	4.58152606692221e-32	SLC7A6	protein_coding	ENSG00000101856	1825.76	2.19211	1.71e-09	4.16e-08	PGRMC1	protein_coding	ENSG00000103024	540.584	1.79269	2.26e-07	5.27e-06	NME3	protein_coding
ENSG00000266173	173.652792326524	-2.80304946417492	1.85054585856001e-33	5.02461225513946e-32	STRADA	protein_coding	ENSG00000233906	47.8625	-4.54145	1.74e-09	4.23e-08	RP11-315I14.2	lincRNA	ENSG00000170485	633.298	-1.78012	2.29e-07	5.32e-06	NPAS2	protein_coding
ENSG00000236760	47.5306257507366	-3.98211210300165	1.86922760115935e-33	5.06839401950471e-32	AC019118.3	lincRNA	ENSG00000253767	411.435	-2.423	1.75e-09	4.24e-08	PCDHGA8	protein_coding	ENSG00000125977	532.788	1.78316	2.3e-07	5.35e-06	EIF2S2	protein_coding
ENSG00000250571	216.704469081965	-2.75341277737206	1.97621980673399e-33	5.35118207503749e-32	GLI4	protein_coding	ENSG00000231829	31.4424	-5.4546	1.78e-09	4.29e-08	RP11-310E22.5	lincRNA	ENSG00000229117	796.468	1.8585	2.3e-07	5.35e-06	RPL41	protein_coding
ENSG00000244687	86.7512278877152	-3.16415305686638	2.10244097044601e-33	5.68519542635884e-32	UBE2V1	protein_coding	ENSG00000089280	2419.28	-2.04439	1.78e-09	4.29e-08	FUS	protein_coding	ENSG00000089289	978.384	1.9553	2.32e-07	5.37e-06	IGBP1	protein_coding
ENSG00000113141	1041.20746284001	1.33603721748223	2.4608468382778e-33	6.64529225906054e-32	IK	protein_coding	ENSG00000132199	495.799	-2.60985	1.78e-09	4.29e-08	ENOSF1	protein_coding	ENSG00000258539	19.5765	-4.06047	2.34e-07	5.4e-06	RP11-12J10.3	protein_coding
ENSG00000270069	53.681685665266	-3.3802245786267	2.49201670592988e-33	6.72030790860355e-32	RP6-99M1.2	lincRNA	ENSG00000106245	688.495	2.42405	1.79e-09	4.31e-08	BUD31	protein_coding	ENSG00000104863	263.069	2.25707	2.35e-07	5.42e-06	LIN7B	protein_coding
ENSG00000243708	57.1307957274609	-4.99280996314373	2.51809616374238e-33	6.78141087792631e-32	PLA2G4B	protein_coding	ENSG00000124767	548.885	2.25199	1.81e-09	4.34e-08	GLO1	protein_coding	ENSG00000127415	369.567	-2.00907	2.35e-07	5.43e-06	IDUA	protein_coding
ENSG00000146067	1107.17997676064	-1.72119083672637	2.6776111349187e-33	7.20121171034242e-32	FAM193B	protein_coding	ENSG00000119707	1691.38	-2.00485	1.93e-09	4.64e-08	RBM25	protein_coding	ENSG00000165185	1468.69	-1.73062	2.38e-07	5.48e-06	KIAA1958	protein_coding
ENSG00000183495	2487.23957311254	-1.70768132031797	2.70055356308472e-33	7.25307211028485e-32	EP400	protein_coding	ENSG00000124222	700.176	-2.21825	1.94e-09	4.66e-08	STX16	protein_coding	ENSG00000197837	417.401	1.97949	2.4e-07	5.51e-06	HIST4H4	protein_coding
ENSG00000249669	289.120804464686	-2.91431685492628	2.87541003961124e-33	7.71224660285985e-32	MIR143HG	lincRNA	ENSG00000184357	2308.46	2.92343	1.96e-09	4.69e-08	HIST1H1B	protein_coding	ENSG00000175445	2374.48	1.68979	2.43e-07	5.59e-06	LPL	protein_coding
ENSG00000101938	477.772789263058	2.00918614522513	2.91874579444225e-33	7.81790005292431e-32	CHRDL1	protein_coding	ENSG00000156042	176.398	-2.85383	2.04e-09	4.87e-08	TTC18	protein_coding	ENSG00000266714	1722.83	-2.35489	2.46e-07	5.64e-06	MYO15B	protein_coding
ENSG00000122367	785.744641507059	-2.17526785557202	2.97893059584963e-33	7.96833783270386e-32	LDB3	protein_coding	ENSG00000231252	262.125	-2.57277	2.04e-09	4.87e-08	RP11-436K8.1	lincRNA	ENSG00000075826	439.892	-2.42754	2.48e-07	5.69e-06	SEC31B	protein_coding
ENSG00000092621	1468.82415393952	2.17934724299553	3.30281398030674e-33	8.82278650992721e-32	PHGDH	protein_coding	ENSG00000160867	226.719	-2.5171	2.07e-09	4.93e-08	FGFR4	protein_coding	ENSG00000197956	174.087	2.36229	2.49e-07	5.69e-06	S100A6	protein_coding
ENSG00000242265	2781.25139208508	1.73196723861496	3.44620392181647e-33	9.19343310017822e-32	PEG10	protein_coding	ENSG00000164051	215.111	2.85525	2.09e-09	4.97e-08	CCDC51	protein_coding	ENSG00000151208	9819.45	-1.74934	2.53e-07	5.78e-06	DLG5	protein_coding
ENSG00000135387	2164.16784540253	1.50258590831964	3.74858493104038e-33	9.98665348362248e-32	CAPRIN1	protein_coding	ENSG00000141698	999.609	2.06803	2.15e-09	5.09e-08	NT5C3B	protein_coding	ENSG00000018236	5561.74	1.60405	2.54e-07	5.79e-06	CNTN1	protein_coding
ENSG00000009413	1124.84549884026	-1.35019467682813	4.06126429609465e-33	1.08051435722003e-31	REV3L	protein_coding	ENSG00000167555	1360.86	-2.02365	2.14e-09	5.09e-08	ZNF528	protein_coding	ENSG00000145284	4941.07	1.74765	2.6e-07	5.92e-06	SCD5	protein_coding
ENSG00000160305	1887.23316660702	-1.72784644997457	4.63274468511229e-33	1.23090660058459e-31	DIP2A	protein_coding	ENSG00000268172	48.5783	-4.41013	2.15e-09	5.09e-08	AL590452.1	protein_coding	ENSG00000177679	1051.25	-1.82956	2.6e-07	5.92e-06	SRRM3	protein_coding
ENSG00000095397	872.70478875868	-1.97038746696696	4.65879078063212e-33	1.23616990713399e-31	DFNB31	protein_coding	ENSG00000166228	230.254	2.64113	2.29e-09	5.42e-08	PCBD1	protein_coding	ENSG00000067829	1171.74	1.66652	2.64e-07	6.01e-06	IDH3G	protein_coding
ENSG00000118514	102.351531110213	-3.04171034866955	6.00961330919542e-33	1.59246718451287e-31	ALDH8A1	protein_coding	ENSG00000184840	1265.48	1.94579	2.29e-09	5.42e-08	TMED9	protein_coding	ENSG00000159792	505.001	-1.77681	2.65e-07	6.02e-06	PSKH1	protein_coding
ENSG00000125356	417.273193988772	2.87722156830999	6.44541239380894e-33	1.70566781118407e-31	NDUFA1	protein_coding	ENSG00000105248	420.787	2.49237	2.33e-09	5.49e-08	CCDC94	protein_coding	ENSG00000241213	70.0395	-3.51494	2.65e-07	6.02e-06	RP11-768G7.2	lincRNA
ENSG00000101856	1165.94084772828	2.09338225399472	6.47468997464153e-33	1.71113106649826e-31	PGRMC1	protein_coding	ENSG00000141543	872.314	2.01056	2.33e-09	5.49e-08	EIF4A3	protein_coding	ENSG00000179134	1649.3	-1.7497	2.67e-07	6.06e-06	SAMD4B	protein_coding
ENSG00000031698	2516.24395920273	1.43580630341115	6.73403562855069e-33	1.77730120097874e-31	SARS	protein_coding	ENSG00000196890	338.443	2.80949	2.4e-09	5.66e-08	HIST3H2BB	protein_coding	ENSG00000061794	453.755	1.81837	2.69e-07	6.08e-06	MRPS35	protein_coding
ENSG00000225697	213.214946189983	-2.40449161351338	6.79079054547581e-33	1.78989706651431e-31	SLC26A6	protein_coding	ENSG00000237940	159.959	-3.10538	2.44e-09	5.75e-08	AC093642.3	lincRNA	ENSG00000137154	9239.58	1.73776	2.74e-07	6.18e-06	RPS6	protein_coding
ENSG00000133318	7007.84582130381	1.64649279614081	6.85918129068934e-33	1.80552234213484e-31	RTN3	protein_coding	ENSG00000144406	4006.84	-1.98984	2.46e-09	5.77e-08	UNC80	protein_coding	ENSG00000260532	100.123	-3.08443	2.75e-07	6.21e-06	LA16c-381G6.1	lincRNA
ENSG00000112514	568.751452158997	1.97810918931904	7.06963710901696e-33	1.85845195143004e-31	CUTA	protein_coding	ENSG00000253864	86.34	-4.44732	2.46e-09	5.77e-08	AC131025.8	lincRNA	ENSG00000107537	242.804	2.41092	2.85e-07	6.42e-06	PHYH	protein_coding
ENSG00000044115	2885.07682726974	1.50605297626143	7.18036185346249e-33	1.88505897082755e-31	CTNNA1	protein_coding	ENSG00000196586	1532.79	-1.97779	2.47e-09	5.79e-08	MYO6	protein_coding	ENSG00000239857	159.501	-2.50378	2.86e-07	6.43e-06	GET4	protein_coding
ENSG00000229117	660.433268273782	2.34690443364887	7.4250928537214e-33	1.94672970176735e-31	RPL41	protein_coding	ENSG00000139974	320.301	-2.7048	2.53e-09	5.93e-08	SLC38A6	protein_coding	ENSG00000270141	309.112	1.97399	2.93e-07	6.58e-06	TERC	lincRNA
ENSG00000137496	177.096452136114	-3.22757459162069	7.73433689174122e-33	2.02512934651523e-31	IL18BP	protein_coding	ENSG00000186275	353.278	-2.37914	2.54e-09	5.93e-08	NBPF12	protein_coding	ENSG00000186468	3788.58	1.7512	2.96e-07	6.63e-06	RPS23	protein_coding
ENSG00000164663	342.013978111732	-2.43906323485664	7.85839027444535e-33	2.05489648588102e-31	USP49	protein_coding	ENSG00000258066	32.1148	-5.08413	2.55e-09	5.96e-08	RP11-781A6.1	lincRNA	ENSG00000235373	24.4293	-3.88961	2.97e-07	6.67e-06	RP11-206L10.3	lincRNA
ENSG00000133466	157.696530480347	-3.20838978869169	7.87828801291192e-33	2.05738533206755e-31	C1QTNF6	protein_coding	ENSG00000232388	177.962	2.96365	2.57e-09	5.98e-08	LINC00493	lincRNA	ENSG00000173369	391.829	2.26787	3e-07	6.71e-06	C1QB	protein_coding
ENSG00000150625	7500.66721747335	1.96947019019586	8.07421113207351e-33	2.1057755111688e-31	GPM6A	protein_coding	ENSG00000105671	1544.96	2.09944	2.64e-09	6.16e-08	DDX49	protein_coding	ENSG00000268863	57.0686	-2.93955	3.01e-07	6.74e-06	AC135048.1	protein_coding
ENSG00000203872	72.1738193288085	-3.20365324275263	8.31090368891151e-33	2.1646573195521e-31	C6orf163	protein_coding	ENSG00000160055	515.361	-2.28334	2.71e-09	6.29e-08	TMEM234	protein_coding	ENSG00000203814	521.417	1.96901	3.05e-07	6.81e-06	HIST2H2BF	protein_coding
ENSG00000134121	4987.7464656978	1.27189076327029	8.400616378685e-33	2.18515245724298e-31	CHL1	protein_coding	ENSG00000101911	195.69	2.80165	2.74e-09	6.37e-08	PRPS2	protein_coding	ENSG00000140988	10044.3	1.63418	3.09e-07	6.87e-06	RPS2	protein_coding
ENSG00000103512	973.842542032698	1.47377535245555	8.83863480493164e-33	2.29607575974509e-31	NOMO1	protein_coding	ENSG00000172247	821.321	2.16234	2.78e-09	6.44e-08	C1QTNF4	protein_coding	ENSG00000143543	761.846	1.68336	3.08e-07	6.87e-06	JTB	protein_coding
ENSG00000004777	1019.90052148037	-2.18272828574917	9.37275893015391e-33	2.43164207793954e-31	ARHGAP33	protein_coding	ENSG00000134884	1901	-1.98931	2.86e-09	6.61e-08	ARGLU1	protein_coding	ENSG00000184270	355.348	2.15084	3.09e-07	6.88e-06	HIST2H2AB	protein_coding
ENSG00000120438	1193.85977797497	1.53842630366255	9.81912642634589e-33	2.54411640387715e-31	TCP1	protein_coding	ENSG00000180071	267.962	-2.45478	2.86e-09	6.61e-08	ANKRD18A	protein_coding	ENSG00000154473	1000.7	1.64459	3.2e-07	7.1e-06	BUB3	protein_coding
ENSG00000116883	100.60632391499	-2.65025335433491	1.04823597459566e-32	2.7124132183369e-31	RP11-268J15.5	protein_coding	ENSG00000149716	437.788	-2.47346	2.88e-09	6.66e-08	ORAOV1	protein_coding	ENSG00000147383	315.661	1.91645	3.25e-07	7.2e-06	NSDHL	protein_coding
ENSG00000241213	71.1562907417808	-4.53056640320154	1.08535441840162e-32	2.80479920823188e-31	RP11-768G7.2	lincRNA	ENSG00000117266	538.722	-2.347	2.94e-09	6.78e-08	CDK18	protein_coding	ENSG00000075415	2516.55	1.62949	3.26e-07	7.22e-06	SLC25A3	protein_coding
ENSG00000103018	754.624879819613	1.39765120828759	1.10405351533768e-32	2.84940686556097e-31	CYB5B	protein_coding	ENSG00000177084	2026.63	-2.17124	2.97e-09	6.85e-08	POLE	protein_coding	ENSG00000163159	894.718	2.01186	3.27e-07	7.22e-06	VPS72	protein_coding
ENSG00000044574	2269.67895303107	1.99808886466603	1.1253137530239e-32	2.9004998567863e-31	HSPA5	protein_coding	ENSG00000102886	110.787	-3.10326	2.98e-09	6.85e-08	GDPD3	protein_coding	ENSG00000057608	2086.34	1.68973	3.31e-07	7.3e-06	GDI2	protein_coding
ENSG00000154027	4392.09139743005	1.43861302626907	1.2106173353112e-32	3.1163176887277e-31	AK5	protein_coding	ENSG00000205047	112.925	-3.06895	2.99e-09	6.88e-08	FLJ00104	protein_coding	ENSG00000167182	239.154	-2.0806	3.39e-07	7.48e-06	SP2	protein_coding
ENSG00000143947	967.372260144582	2.20861915874229	1.21809811700346e-32	3.1315074937906e-31	RPS27A	protein_coding	ENSG00000121904	7724.34	-1.86128	3e-09	6.88e-08	CSMD2	protein_coding	ENSG00000147684	736.526	1.84565	3.47e-07	7.65e-06	NDUFB9	protein_coding
ENSG00000198755	1260.09764819977	1.67218383940963	1.30074388778765e-32	3.33964308288069e-31	RPL10A	protein_coding	ENSG00000169189	622.506	2.13195	3.05e-09	6.98e-08	NSMCE1	protein_coding	ENSG00000185896	1664.86	1.60765	3.48e-07	7.66e-06	LAMP1	protein_coding
ENSG00000166839	467.405787916802	-1.94011641353563	1.33880431822109e-32	3.43291596267273e-31	ANKDD1A	protein_coding	ENSG00000119013	229.436	3.27601	3.08e-09	7.06e-08	NDUFB3	protein_coding	ENSG00000138085	291.786	2.07021	3.51e-07	7.71e-06	ATRAID	protein_coding
ENSG00000132386	599.028166075334	1.87353837580333	1.43880750667968e-32	3.68457410722197e-31	SERPINF1	protein_coding	ENSG00000188573	752.388	2.41416	3.13e-09	7.16e-08	FBLL1	protein_coding	ENSG00000124529	986.292	1.79399	3.61e-07	7.91e-06	HIST1H4B	protein_coding
ENSG00000188827	557.08221490593	-1.68837341599086	1.47068195448192e-32	3.76134026061756e-31	SLX4	protein_coding	ENSG00000110442	569.57	2.1222	3.14e-09	7.16e-08	COMMD9	protein_coding	ENSG00000127527	900.961	-1.72875	3.6e-07	7.91e-06	EPS15L1	protein_coding
ENSG00000188211	615.319180814772	-1.73455795052214	1.57190977970544e-32	4.01505460612648e-31	NCR3LG1	protein_coding	ENSG00000179958	303.257	2.62394	3.25e-09	7.42e-08	DCTPP1	protein_coding	ENSG00000182768	2544.2	1.90331	3.61e-07	7.91e-06	NGRN	protein_coding
ENSG00000174669	201.138066921743	-2.09476853368269	1.59030138932597e-32	4.05680358273232e-31	SLC29A2	protein_coding	ENSG00000106367	868.477	2.35264	3.3e-09	7.51e-08	AP1S1	protein_coding	ENSG00000263563	162.466	2.4806	3.65e-07	7.98e-06	UBBP4	protein_coding
ENSG00000131116	603.001356027768	1.9881845497711	1.70259999060503e-32	4.33769079868667e-31	ZNF428	protein_coding	ENSG00000102878	397.25	-2.39713	3.35e-09	7.61e-08	HSF4	protein_coding	ENSG00000060762	296.876	2.30797	3.68e-07	8.04e-06	MPC1	protein_coding
ENSG00000128463	489.832839312558	1.73189757480586	1.71446245764703e-32	4.362305567782e-31	EMC4	protein_coding	ENSG00000103168	1119.08	-1.96525	3.38e-09	7.67e-08	TAF1C	protein_coding	ENSG00000123395	333.896	1.91919	3.72e-07	8.1e-06	C12orf44	protein_coding
ENSG00000197948	263.023202251618	-2.1920882009435	1.7560869836697e-32	4.46248719273297e-31	FCHSD1	protein_coding	ENSG00000168016	1952.77	-1.85737	3.4e-09	7.71e-08	TRANK1	protein_coding	ENSG00000156471	1266.32	1.61924	3.71e-07	8.1e-06	PTDSS1	protein_coding
ENSG00000180113	104.003014133399	-3.77060067891393	1.81431523400761e-32	4.60455086469459e-31	TDRD6	protein_coding	ENSG00000167106	1020.48	-1.99381	3.44e-09	7.78e-08	FAM102A	protein_coding	ENSG00000268205	763.7	-1.65914	3.82e-07	8.31e-06	CTC-444N24.11	lincRNA
ENSG00000231496	39.9044868646675	-5.3352783887789	1.82017653377531e-32	4.61351906342205e-31	RP1-251M9.2	lincRNA	ENSG00000145494	435.765	2.35752	3.47e-09	7.85e-08	NDUFS6	protein_coding	ENSG00000063854	1089.41	1.66529	3.84e-07	8.34e-06	HAGH	protein_coding
ENSG00000091640	397.141618876435	1.72063399524971	1.90733047791049e-32	4.82824998756883e-31	SPAG7	protein_coding	ENSG00000184117	1621.11	1.86767	3.48e-09	7.87e-08	NIPSNAP1	protein_coding	ENSG00000008710	10745.4	-1.63528	3.86e-07	8.37e-06	PKD1	protein_coding
ENSG00000148120	1063.47426513476	-1.97225973510836	1.97853518364528e-32	5.00211044324401e-31	C9orf3	protein_coding	ENSG00000196689	79.28	-4.30765	3.49e-09	7.87e-08	TRPV1	protein_coding	ENSG00000151067	2785.47	-1.5444	3.87e-07	8.38e-06	CACNA1C	protein_coding
ENSG00000126226	448.01767815399	-1.48537696794376	2.07811363891008e-32	5.24717075628492e-31	PCID2	protein_coding	ENSG00000106686	311.019	-2.50207	3.52e-09	7.93e-08	SPATA6L	protein_coding	ENSG00000182103	552.745	1.8052	3.9e-07	8.43e-06	FAM181B	protein_coding
ENSG00000090273	1170.06713962924	1.71759505047026	2.13108854130759e-32	5.374084729931e-31	NUDC	protein_coding	ENSG00000175130	7419.66	2.25848	3.52e-09	7.93e-08	MARCKSL1	protein_coding	ENSG00000237190	379.358	1.96271	3.92e-07	8.48e-06	CDKN2AIPNL	protein_coding
ENSG00000186462	1066.4069007724	2.01507616498944	2.16228972414174e-32	5.44583794437273e-31	NAP1L2	protein_coding	ENSG00000134202	1318.71	2.02473	3.54e-09	7.97e-08	GSTM3	protein_coding	ENSG00000150753	1737.71	1.62486	3.96e-07	8.54e-06	CCT5	protein_coding
ENSG00000176293	420.223913243674	-1.86589362397295	2.43907827855793e-32	6.13514854813411e-31	ZNF135	protein_coding	ENSG00000164877	797.976	-2.71608	3.56e-09	7.99e-08	MICALL2	protein_coding	ENSG00000169714	1843.08	1.65907	3.96e-07	8.54e-06	CNBP	protein_coding
ENSG00000125895	253.302625198124	-1.87929819779776	3.11463592942819e-32	7.82448653449887e-31	TMEM74B	protein_coding	ENSG00000155363	651.826	-2.1415	3.56e-09	7.99e-08	MOV10	protein_coding	ENSG00000148123	1091.2	1.64073	3.98e-07	8.56e-06	LPPR1	protein_coding
ENSG00000121742	965.08749529971	2.69843229179411	3.23649658060745e-32	8.12032895243295e-31	GJB6	protein_coding	ENSG00000136718	813.628	2.0596	3.58e-09	8.02e-08	IMP4	protein_coding	ENSG00000166681	2214.09	1.71861	3.99e-07	8.58e-06	NGFRAP1	protein_coding
ENSG00000058453	836.83298890276	-1.93871815753405	3.25057666623064e-32	8.1453451455572e-31	CROCC	protein_coding	ENSG00000105887	2476.61	2.26153	3.66e-09	8.18e-08	MTPN	protein_coding	ENSG00000110274	1307.47	-1.71183	4.09e-07	8.78e-06	CEP164	protein_coding
ENSG00000125633	735.808635117224	-1.47341275687075	3.47709683481943e-32	8.70196166198938e-31	CCDC93	protein_coding	ENSG00000118785	2000.36	1.91123	3.67e-09	8.2e-08	SPP1	protein_coding	ENSG00000188612	691.673	1.84998	4.1e-07	8.78e-06	SUMO2	protein_coding
ENSG00000166598	2268.21906342302	1.91763967522747	3.85758103845378e-32	9.64200677972162e-31	HSP90B1	protein_coding	ENSG00000122497	278.631	-2.42186	3.69e-09	8.24e-08	NBPF14	protein_coding	ENSG00000185920	1713	-1.86209	4.19e-07	8.97e-06	PTCH1	protein_coding
ENSG00000213339	773.51823757824	-1.97976108218323	3.99096120034414e-32	9.96282644232005e-31	QTRT1	protein_coding	ENSG00000134285	425.855	-2.40005	3.7e-09	8.24e-08	FKBP11	protein_coding	ENSG00000204568	552.747	1.91796	4.23e-07	9.05e-06	MRPS18B	protein_coding
ENSG00000106100	170.052601282264	-2.06386187790419	4.21611030381321e-32	1.05116380291675e-30	NOD1	protein_coding	ENSG00000197982	632.099	2.1492	3.71e-09	8.26e-08	C1orf122	protein_coding	ENSG00000257151	2339.77	-1.70034	4.25e-07	9.08e-06	PWAR6	lincRNA
ENSG00000070476	785.335830123901	-1.55060263703372	4.29462915425073e-32	1.06939503098497e-30	ZXDC	protein_coding	ENSG00000167005	1684.76	2.03339	3.79e-09	8.42e-08	NUDT21	protein_coding	ENSG00000273381	33.4867	-3.36363	4.26e-07	9.08e-06	RP11-305L7.7	lincRNA
ENSG00000126945	729.158927350939	2.13902744416859	4.4063403720186e-32	1.09583528875509e-30	HNRNPH2	protein_coding	ENSG00000141741	305.202	2.4291	3.81e-09	8.47e-08	MIEN1	protein_coding	ENSG00000120645	1273.27	-1.95632	4.28e-07	9.13e-06	IQSEC3	protein_coding
ENSG00000185608	248.762916231985	2.4286484042744	4.53045021232596e-32	1.12528889296382e-30	MRPL40	protein_coding	ENSG00000205085	124.04	-3.40254	3.85e-09	8.54e-08	FAM71F2	protein_coding	ENSG00000130038	90.8577	-2.51077	4.33e-07	9.21e-06	EFCAB4B	protein_coding
ENSG00000100068	121.251900117103	-2.78056387555755	4.68331661053802e-32	1.16180248482446e-30	LRP5L	protein_coding	ENSG00000262663	34.2866	-4.87781	3.86e-09	8.54e-08	RP11-497H17.1	lincRNA	ENSG00000160305	2501.44	-1.69698	4.39e-07	9.33e-06	DIP2A	protein_coding
ENSG00000105278	501.969641595164	-2.30831840146226	5.02568132142491e-32	1.24517536839954e-30	ZFR2	protein_coding	ENSG00000112787	1214.13	-2.04613	3.86e-09	8.55e-08	FBRSL1	protein_coding	ENSG00000186566	1691.9	-1.57821	4.41e-07	9.36e-06	GPATCH8	protein_coding
ENSG00000104738	520.5341914317	1.65296559572941	5.13994279698086e-32	1.27189520822669e-30	MCM4	protein_coding	ENSG00000148737	493.875	-2.6391	3.89e-09	8.59e-08	TCF7L2	protein_coding	ENSG00000225190	974.766	-1.70818	4.43e-07	9.4e-06	PLEKHM1	protein_coding
ENSG00000165959	2166.72408057268	-1.61348578276783	5.26842207556788e-32	1.30206226882582e-30	CLMN	protein_coding	ENSG00000136099	1984.39	1.86595	3.91e-09	8.63e-08	PCDH8	protein_coding	ENSG00000146701	2327.76	1.75957	4.5e-07	9.52e-06	MDH2	protein_coding
ENSG00000124215	106.667934959902	-2.61470809991649	6.10545967071559e-32	1.50705250477277e-30	CDH26	protein_coding	ENSG00000213199	164.52	-2.85972	3.92e-09	8.64e-08	ASIC3	protein_coding	ENSG00000103415	1182.86	1.71152	4.52e-07	9.56e-06	HMOX2	protein_coding
ENSG00000162601	835.891608988673	-1.43056328188294	6.17673741670706e-32	1.52275015343968e-30	MYSM1	protein_coding	ENSG00000269343	219.389	-2.5551	3.96e-09	8.71e-08	ZNF587B	protein_coding	ENSG00000128596	2044.13	-1.58958	4.65e-07	9.81e-06	CCDC136	protein_coding
ENSG00000102003	9878.26556779004	2.0377941140781	6.29009719955837e-32	1.54877039245275e-30	SYP	protein_coding	ENSG00000111911	806.072	1.99478	4.05e-09	8.91e-08	HINT3	protein_coding	ENSG00000196226	686.789	1.88653	4.65e-07	9.81e-06	HIST1H2BB	protein_coding
ENSG00000165643	281.270426613952	-1.95887633710339	6.3568384824854e-32	1.56326173153031e-30	SOHLH1	protein_coding	ENSG00000255423	81.1447	-3.50741	4.07e-09	8.94e-08	EBLN2	protein_coding	ENSG00000100075	757.548	1.66704	4.68e-07	9.87e-06	SLC25A1	protein_coding
ENSG00000136819	585.479138703154	1.67976559242604	6.67224763824669e-32	1.63879331397382e-30	C9orf78	protein_coding	ENSG00000230989	2454.43	2.19099	4.08e-09	8.94e-08	HSBP1	protein_coding	ENSG00000228434	52.2009	-3.25259	4.76e-07	1e-05	AC004951.6	lincRNA
ENSG00000188021	1351.03073924292	1.56471504014157	6.84793780650634e-32	1.6798635552322e-30	UBQLN2	protein_coding	ENSG00000270170	250.616	2.65092	4.09e-09	8.96e-08	NCBP2-AS2	lincRNA	ENSG00000179115	1080.39	1.67899	4.78e-07	1.01e-05	FARSA	protein_coding
ENSG00000204568	498.236524518608	1.98059616776408	7.23590465584892e-32	1.77284136197258e-30	MRPS18B	protein_coding	ENSG00000132475	6008.32	2.17872	4.11e-09	8.99e-08	H3F3B	protein_coding	ENSG00000125868	1189.2	1.60452	4.8e-07	1.01e-05	DSTN	protein_coding
ENSG00000131591	297.645530775511	-2.24863099296096	7.32352480767684e-32	1.79209364460448e-30	C1orf159	protein_coding	ENSG00000169032	1084.8	1.98427	4.37e-09	9.55e-08	MAP2K1	protein_coding	ENSG00000175348	406.73	1.84568	4.86e-07	1.02e-05	TMEM9B	protein_coding
ENSG00000141084	445.400622003243	-1.72364331159401	7.48483949627014e-32	1.82930953952615e-30	RANBP10	protein_coding	ENSG00000134744	1716.97	-1.84517	4.42e-09	9.64e-08	ZCCHC11	protein_coding	ENSG00000164106	310.527	2.35212	4.88e-07	1.02e-05	SCRG1	protein_coding
ENSG00000142534	2631.88442120728	2.10227368946393	7.52000142480863e-32	1.83563975666419e-30	RPS11	protein_coding	ENSG00000142530	183.709	2.73609	4.52e-09	9.85e-08	FAM71E1	protein_coding	ENSG00000232018	53.8435	-3.02647	4.9e-07	1.02e-05	AL132709.8	lincRNA
ENSG00000167524	131.617450607492	-3.13243264623942	8.20157061819436e-32	1.99954896953543e-30	SGK494	protein_coding	ENSG00000182103	802.274	2.35414	4.56e-09	9.91e-08	FAM181B	protein_coding	ENSG00000077348	333.147	1.9075	4.92e-07	1.03e-05	EXOSC5	protein_coding
ENSG00000197530	1624.17469719433	-1.70174610032093	8.2807116064755e-32	2.01636344904117e-30	MIB2	protein_coding	ENSG00000114204	84.4075	-3.7538	4.68e-09	1.02e-07	SERPINI2	protein_coding	ENSG00000177556	277.411	2.07737	4.94e-07	1.03e-05	ATOX1	protein_coding
ENSG00000109738	1072.52833336145	1.79365627471933	8.53583441876788e-32	2.07593587747728e-30	GLRB	protein_coding	ENSG00000148303	7997.85	2.48842	4.7e-09	1.02e-07	RPL7A	protein_coding	ENSG00000198198	3267.96	-1.72343	5.01e-07	1.04e-05	SZT2	protein_coding
ENSG00000119917	242.607488924397	1.939107730518	8.70488591318681e-32	2.11445519222152e-30	IFIT3	protein_coding	ENSG00000198680	153.393	3.43151	4.87e-09	1.06e-07	TUSC1	protein_coding	ENSG00000126524	625.234	1.74001	5.03e-07	1.05e-05	SBDS	protein_coding
ENSG00000054690	7717.39305417154	-1.9031528514315	9.1943793407786e-32	2.23062170028853e-30	PLEKHH1	protein_coding	ENSG00000141552	1000.33	2.58374	5.06e-09	1.09e-07	ANAPC11	protein_coding	ENSG00000273308	21.9091	-3.87824	5.04e-07	1.05e-05	RP11-496H1.2	lincRNA
ENSG00000113575	1164.47397001989	1.76438139338971	9.64123433642384e-32	2.33617244232588e-30	PPP2CA	protein_coding	ENSG00000213066	320.409	-2.38653	5.09e-09	1.1e-07	FGFR1OP	protein_coding	ENSG00000109971	15792	1.6141	5.06e-07	1.05e-05	HSPA8	protein_coding
ENSG00000091483	441.496252032581	1.53119546753728	1.12261097256704e-31	2.71688303873643e-30	FH	protein_coding	ENSG00000150753	1801.65	1.85356	5.11e-09	1.1e-07	CCT5	protein_coding	ENSG00000148143	6484.73	-1.50872	5.08e-07	1.05e-05	ZNF462	protein_coding
ENSG00000141068	1137.0875442535	-1.52629235768742	1.28460628812732e-31	3.10514405328922e-30	KSR1	protein_coding	ENSG00000143149	671.918	2.05809	5.23e-09	1.13e-07	ALDH9A1	protein_coding	ENSG00000101911	375.629	1.92013	5.11e-07	1.06e-05	PRPS2	protein_coding
ENSG00000205085	125.959760584824	-2.95506522754028	1.38320204576966e-31	3.33939680258227e-30	FAM71F2	protein_coding	ENSG00000099800	924.946	2.427	5.26e-09	1.13e-07	TIMM13	protein_coding	ENSG00000163635	576.578	-1.80683	5.17e-07	1.07e-05	ATXN7	protein_coding
ENSG00000079277	579.683104279277	-1.96224971380202	1.39237947335761e-31	3.35746393447947e-30	MKNK1	protein_coding	ENSG00000046653	7038.08	1.76053	5.29e-09	1.14e-07	GPM6B	protein_coding	ENSG00000204922	156.087	2.22961	5.23e-07	1.08e-05	C11orf83	protein_coding
ENSG00000169598	209.924521338773	-2.29295678691137	1.42400387977577e-31	3.42954810462156e-30	DFFB	protein_coding	ENSG00000136930	1290.48	2.00509	5.33e-09	1.15e-07	PSMB7	protein_coding	ENSG00000196689	50.1896	-3.31483	5.24e-07	1.08e-05	TRPV1	protein_coding
ENSG00000103035	736.436126853944	1.75795316169099	1.45236487891196e-31	3.49360731370314e-30	PSMD7	protein_coding	ENSG00000124593	439.323	-2.33886	5.34e-09	1.15e-07	PRICKLE4	protein_coding	ENSG00000013619	687.969	-1.66846	5.34e-07	1.1e-05	MAMLD1	protein_coding
ENSG00000182013	3836.24526545119	2.19861982097559	1.47803551564208e-31	3.55104750976262e-30	PNMAL1	protein_coding	ENSG00000167515	796.458	2.0455	5.44e-09	1.17e-07	TRAPPC2L	protein_coding	ENSG00000106479	1285.52	-1.61913	5.34e-07	1.1e-05	ZNF862	protein_coding
ENSG00000099341	1052.40411801512	1.81132800418461	1.4974165095211e-31	3.5932557669755e-30	PSMD8	protein_coding	ENSG00000186310	1746.97	2.04644	5.5e-09	1.18e-07	NAP1L3	protein_coding	ENSG00000101638	1311.77	-2.2926	5.4e-07	1.11e-05	ST8SIA5	protein_coding
ENSG00000128245	6489.57110338632	2.01525574095129	1.56216195883981e-31	3.74408853520724e-30	YWHAH	protein_coding	ENSG00000111897	4820.5	1.89373	5.55e-09	1.19e-07	SERINC1	protein_coding	ENSG00000183598	217.635	2.2604	5.62e-07	1.15e-05	HIST2H3D	protein_coding
ENSG00000187961	190.258837743783	-2.16156183536801	1.56883071285218e-31	3.75553062312113e-30	KLHL17	protein_coding	ENSG00000087460	15349.7	1.93824	5.6e-09	1.2e-07	GNAS	protein_coding	ENSG00000237438	124.748	-2.27682	5.69e-07	1.17e-05	CECR7	lincRNA
ENSG00000185787	2119.07247344258	1.53639061957356	1.57154502467087e-31	3.75749022123056e-30	MORF4L1	protein_coding	ENSG00000166922	2396.02	1.91212	5.6e-09	1.2e-07	SCG5	protein_coding	ENSG00000130312	174.703	2.22322	5.79e-07	1.19e-05	MRPL34	protein_coding
ENSG00000150275	336.027407367172	-1.85063483096569	1.72394682821053e-31	4.11690964842903e-30	PCDH15	protein_coding	ENSG00000144426	860.272	-1.94307	5.61e-09	1.2e-07	NBEAL1	protein_coding	ENSG00000198837	1465.72	-1.75414	5.87e-07	1.2e-05	DENND4B	protein_coding
ENSG00000095383	380.921047783711	-2.09454036984225	1.91145435708595e-31	4.5591981722985e-30	TBC1D2	protein_coding	ENSG00000105290	8259.17	1.98051	5.68e-09	1.21e-07	APLP1	protein_coding	ENSG00000104967	7430.13	-1.92812	6.11e-07	1.25e-05	NOVA2	protein_coding
ENSG00000140650	123.534600536033	-2.19591366760876	1.96049192732927e-31	4.67054212639345e-30	PMM2	protein_coding	ENSG00000133878	1284.09	1.91925	5.86e-09	1.25e-07	DUSP26	protein_coding	ENSG00000056487	1146.95	-1.71858	6.15e-07	1.26e-05	PHF21B	protein_coding
ENSG00000232611	80.0749424080476	-2.76392837171855	2.0095288096631e-31	4.78161711120435e-30	RP11-1114A5.4	lincRNA	ENSG00000163635	751.282	-2.09126	5.93e-09	1.26e-07	ATXN7	protein_coding	ENSG00000149932	649.213	1.66851	6.21e-07	1.27e-05	TMEM219	protein_coding
ENSG00000135164	1139.13063533132	-1.57348170972231	2.0200683258801e-31	4.80093216873734e-30	DMTF1	protein_coding	ENSG00000165283	1053.71	1.95858	5.96e-09	1.26e-07	STOML2	protein_coding	ENSG00000144746	760.203	1.68474	6.3e-07	1.28e-05	ARL6IP5	protein_coding
ENSG00000134152	336.484484791246	-1.80407004835448	2.18976358587101e-31	5.19800048329931e-30	KATNBL1	protein_coding	ENSG00000162390	405.825	-2.59379	6.02e-09	1.28e-07	ACOT11	protein_coding	ENSG00000142449	3464.09	-1.53566	6.33e-07	1.29e-05	FBN3	protein_coding
ENSG00000118785	3214.99576158496	2.23578467009425	2.34112698973025e-31	5.55065527074681e-30	SPP1	protein_coding	ENSG00000166436	541.693	-2.17165	6.04e-09	1.28e-07	TRIM66	protein_coding	ENSG00000143222	511.237	2.32963	6.54e-07	1.33e-05	UFC1	protein_coding
ENSG00000196683	843.607010647881	2.74206327876758	2.58134371271639e-31	6.11288097129649e-30	TOMM7	protein_coding	ENSG00000106617	598.838	-2.07449	6.16e-09	1.3e-07	PRKAG2	protein_coding	ENSG00000232112	502.551	2.35566	6.54e-07	1.33e-05	TMA7	protein_coding
ENSG00000179115	1037.48556226264	1.38794191228588	2.59765585908561e-31	6.14416906717612e-30	FARSA	protein_coding	ENSG00000185189	2270.98	-1.96196	6.23e-09	1.31e-07	NRBP2	protein_coding	ENSG00000206557	455.948	-1.96805	6.61e-07	1.34e-05	TRIM71	protein_coding
ENSG00000111639	306.970482871246	1.95841973055704	2.68400367359852e-31	6.34083871446915e-30	MRPL51	protein_coding	ENSG00000140750	705.189	-2.11361	6.29e-09	1.33e-07	ARHGAP17	protein_coding	ENSG00000164885	979.127	1.85705	6.69e-07	1.35e-05	CDK5	protein_coding
ENSG00000185246	345.060962525184	-1.64682506637076	2.77067427102011e-31	6.53780175308209e-30	PRPF39	protein_coding	ENSG00000100316	11967.8	2.36385	6.31e-09	1.33e-07	RPL3	protein_coding	ENSG00000168242	489.482	2.17899	6.69e-07	1.35e-05	HIST1H2BI	protein_coding
ENSG00000212124	35.2030165305386	-4.75928124357882	3.1358688280693e-31	7.39073199062564e-30	TAS2R19	protein_coding	ENSG00000183283	935.361	2.07755	6.43e-09	1.35e-07	DAZAP2	protein_coding	ENSG00000167085	875.988	1.70981	6.86e-07	1.38e-05	PHB	protein_coding
ENSG00000180817	743.190196151307	1.98697976536274	3.21121658120657e-31	7.55932587364554e-30	PPA1	protein_coding	ENSG00000099338	522.626	-2.42441	6.61e-09	1.39e-07	CATSPERG	protein_coding	ENSG00000204305	50.8408	-3.01964	6.85e-07	1.38e-05	AGER	protein_coding
ENSG00000115268	1290.17397466015	1.70349644615074	3.2789447924855e-31	7.7096043572782e-30	RPS15	protein_coding	ENSG00000154240	629.245	-2.22967	6.68e-09	1.4e-07	CEP112	protein_coding	ENSG00000076201	2213.31	-1.85689	6.89e-07	1.39e-05	PTPN23	protein_coding
ENSG00000103326	599.96770567978	-1.98942273212263	3.4316531895579e-31	8.05909927372359e-30	CAPN15	protein_coding	ENSG00000184515	304.022	2.37597	6.82e-09	1.43e-07	BEX5	protein_coding	ENSG00000173141	349.561	1.94604	6.99e-07	1.41e-05	MRP63	protein_coding
ENSG00000240303	125.383976144813	-2.67980502190748	3.52795625217264e-31	8.27545809163478e-30	ACAD11	protein_coding	ENSG00000135127	796.984	-1.97396	6.85e-09	1.43e-07	CCDC64	protein_coding	ENSG00000117523	5539.23	-1.61047	7.01e-07	1.41e-05	PRRC2C	protein_coding
ENSG00000051825	567.599964589685	-1.39402493174535	3.56984900641666e-31	8.36382708701945e-30	MPHOSPH9	protein_coding	ENSG00000157110	165.964	-3.1201	6.86e-09	1.43e-07	RBPMS	protein_coding	ENSG00000132341	1440.33	1.64187	7.08e-07	1.42e-05	RAN	protein_coding
ENSG00000134744	778.106509007962	-1.42355907773118	3.68674673517704e-31	8.62750968570768e-30	ZCCHC11	protein_coding	ENSG00000063241	382.312	2.24345	6.87e-09	1.43e-07	ISOC2	protein_coding	ENSG00000058453	1148.41	-1.60226	7.17e-07	1.44e-05	CROCC	protein_coding
ENSG00000177971	321.834793440963	1.73381593914352	3.7361124453777e-31	8.73272226177256e-30	IMP3	protein_coding	ENSG00000217930	109.136	-3.45534	6.89e-09	1.44e-07	PAM16	protein_coding	ENSG00000253641	379.833	-2.22044	7.22e-07	1.45e-05	RP11-981G7.2	lincRNA
ENSG00000174444	3132.13232914442	2.05370992761579	3.79065732557948e-31	8.84977842759845e-30	RPL4	protein_coding	ENSG00000167766	562.284	-2.14754	6.95e-09	1.45e-07	ZNF83	protein_coding	ENSG00000178917	310.902	-2.12618	7.29e-07	1.46e-05	ZNF852	protein_coding
ENSG00000111897	6049.0284109502	2.11778723003285	3.89837085435018e-31	9.08128428000327e-30	SERINC1	protein_coding	ENSG00000149932	618.694	2.02605	6.97e-09	1.45e-07	TMEM219	protein_coding	ENSG00000167553	656.328	1.71543	7.3e-07	1.46e-05	TUBA1C	protein_coding
ENSG00000138801	1058.80324595704	1.53359692334626	3.89898235320255e-31	9.08128428000327e-30	PAPSS1	protein_coding	ENSG00000072163	632.211	-2.4686	6.99e-09	1.45e-07	LIMS2	protein_coding	ENSG00000103449	1599.79	-1.98927	7.55e-07	1.51e-05	SALL1	protein_coding
ENSG00000258539	44.7556940098334	-4.87059228579555	4.15044104910315e-31	9.65562113078328e-30	RP11-12J10.3	protein_coding	ENSG00000163395	82.4983	-3.67994	7.18e-09	1.49e-07	IGFN1	protein_coding	ENSG00000136710	719.471	1.71119	7.62e-07	1.52e-05	CCDC115	protein_coding
ENSG00000089248	461.794113077016	1.66686445726137	4.43443144087867e-31	1.03042046412258e-29	ERP29	protein_coding	ENSG00000158023	308.968	-2.39833	7.35e-09	1.53e-07	WDR66	protein_coding	ENSG00000052802	724.067	1.67504	7.65e-07	1.52e-05	MSMO1	protein_coding
ENSG00000063169	307.899741584387	-2.61506709355536	4.58056220843892e-31	1.06313025214833e-29	GLTSCR1	protein_coding	ENSG00000225663	186.63	2.71278	7.37e-09	1.53e-07	FAM195B	protein_coding	ENSG00000146776	916.142	-1.60062	7.65e-07	1.52e-05	ATXN7L1	protein_coding
ENSG00000108468	792.294301290003	1.74907827255227	5.25813604677491e-31	1.21896508284357e-29	CBX1	protein_coding	ENSG00000137731	94.6055	-3.9779	7.55e-09	1.56e-07	FXYD2	protein_coding	ENSG00000114626	377.243	-1.98925	7.74e-07	1.54e-05	ABTB1	protein_coding
ENSG00000119707	1589.31288968079	-1.51971164427848	5.48173511429466e-31	1.26931625818264e-29	RBM25	protein_coding	ENSG00000180113	95.3268	-3.41428	7.55e-09	1.56e-07	TDRD6	protein_coding	ENSG00000173517	1194	-1.56315	7.76e-07	1.54e-05	PEAK1	protein_coding
ENSG00000196531	2139.71536187778	1.59955389286834	5.65560123204229e-31	1.30804751482276e-29	NACA	protein_coding	ENSG00000128564	875.14	2.02228	7.61e-09	1.57e-07	VGF	protein_coding	ENSG00000116128	3296.68	-1.83829	7.77e-07	1.54e-05	BCL9	protein_coding
ENSG00000134684	1560.56249437468	1.43833056054546	5.86990126015668e-31	1.35602928761731e-29	YARS	protein_coding	ENSG00000162931	235.091	-2.5224	7.73e-09	1.59e-07	TRIM17	protein_coding	ENSG00000129159	1823.43	-1.87669	8.13e-07	1.61e-05	KCNC1	protein_coding
ENSG00000184983	255.860258539847	1.95339228980309	6.00663858018385e-31	1.38600213385127e-29	NDUFA6	protein_coding	ENSG00000172590	353.894	2.26922	7.75e-09	1.6e-07	MRPL52	protein_coding	ENSG00000085231	548.767	1.69037	8.26e-07	1.63e-05	TAF9	protein_coding
ENSG00000187792	272.04925624006	-1.75294691958024	6.25974509870912e-31	1.44272566978504e-29	ZNF70	protein_coding	ENSG00000123131	383.616	2.60545	7.81e-09	1.61e-07	PRDX4	protein_coding	ENSG00000042493	205.15	2.21253	8.49e-07	1.68e-05	CAPG	protein_coding
ENSG00000172432	561.307734079122	-1.53396331206428	6.45458305159064e-31	1.48590349205085e-29	GTPBP2	protein_coding	ENSG00000095380	310.245	2.34765	7.93e-09	1.63e-07	NANS	protein_coding	ENSG00000116698	1478.67	-1.69109	8.56e-07	1.69e-05	SMG7	protein_coding
ENSG00000096401	797.402144480313	1.30449090913686	6.50251300291522e-31	1.49520081474226e-29	CDC5L	protein_coding	ENSG00000123395	386.24	3.35055	7.95e-09	1.63e-07	C12orf44	protein_coding	ENSG00000139044	361.61	-1.91274	8.72e-07	1.72e-05	B4GALNT3	protein_coding
ENSG00000061938	4165.91938856223	-1.47848893040807	6.59020676234718e-31	1.51360936542855e-29	TNK2	protein_coding	ENSG00000105379	528.711	2.3434	7.96e-09	1.63e-07	ETFB	protein_coding	ENSG00000271204	31.2768	-3.67048	8.76e-07	1.72e-05	RP11-138A9.1	lincRNA
ENSG00000262223	248.845857256701	-3.23443876173631	6.86391854047843e-31	1.57464964572712e-29	RP11-1055B8.3	lincRNA	ENSG00000134594	259.98	2.45438	8.17e-09	1.67e-07	RAB33A	protein_coding	ENSG00000086506	52.0102	3.17192	8.87e-07	1.74e-05	HBQ1	protein_coding
ENSG00000198720	830.25875619184	-1.68181306523512	6.87624197369807e-31	1.57565308856265e-29	ANKRD13B	protein_coding	ENSG00000061936	1522.2	-2.17116	8.2e-09	1.68e-07	SFSWAP	protein_coding	ENSG00000184752	254.103	2.04423	8.89e-07	1.75e-05	NDUFA12	protein_coding
ENSG00000143870	830.719497185689	1.63927050994531	6.97756764654389e-31	1.59702503836197e-29	PDIA6	protein_coding	ENSG00000100591	1070.72	1.9086	8.35e-09	1.71e-07	AHSA1	protein_coding	ENSG00000116251	2562.09	1.56167	9.04e-07	1.77e-05	RPL22	protein_coding
ENSG00000189241	5920.74919820528	2.22453337605774	7.11183384113068e-31	1.62587841482181e-29	TSPYL1	protein_coding	ENSG00000143575	623.937	2.43228	8.41e-09	1.71e-07	HAX1	protein_coding	ENSG00000175873	152.726	-2.10059	9.1e-07	1.78e-05	AC004840.9	lincRNA
ENSG00000125869	631.867160090845	2.04512235249381	7.29500098310377e-31	1.66583196412557e-29	LAMP5	protein_coding	ENSG00000179774	177.013	3.79575	8.4e-09	1.71e-07	ATOH7	protein_coding	ENSG00000156411	476.443	1.70779	9.26e-07	1.81e-05	C14orf2	protein_coding
ENSG00000130706	671.939510748333	1.57109384628634	7.39721903203819e-31	1.68722990142726e-29	ADRM1	protein_coding	ENSG00000129235	247.602	2.57064	8.59e-09	1.75e-07	TXNDC17	protein_coding	ENSG00000204683	26.5599	-3.80621	9.35e-07	1.83e-05	C10orf113	protein_coding
ENSG00000205560	34.7680513565589	-5.4835828292897	7.49827756318994e-31	1.70831447793089e-29	CPT1B	protein_coding	ENSG00000124785	919.945	2.15244	8.63e-09	1.76e-07	NRN1	protein_coding	ENSG00000117758	1574.82	1.5734	9.4e-07	1.83e-05	STX12	protein_coding
ENSG00000111328	644.938503286526	1.84324927944432	7.55526194322725e-31	1.71932086081179e-29	CDK2AP1	protein_coding	ENSG00000110717	1287.63	2.17731	8.65e-09	1.76e-07	NDUFS8	protein_coding	ENSG00000260261	68.3416	-2.96144	9.39e-07	1.83e-05	RP11-480A16.1	lincRNA
ENSG00000176340	499.130586364811	2.672119256467	7.60633785925303e-31	1.72895897601209e-29	COX8A	protein_coding	ENSG00000214029	268.066	-2.39491	8.88e-09	1.8e-07	ZNF891	protein_coding	ENSG00000111275	701.833	1.76751	9.49e-07	1.85e-05	ALDH2	protein_coding
ENSG00000158301	1264.81934723832	1.52881448235061	8.32786760411154e-31	1.89079798145584e-29	GPRASP2	protein_coding	ENSG00000251536	28.8628	-5.08964	9.2e-09	1.87e-07	RP11-572C21.1	lincRNA	ENSG00000167595	278.543	-1.94353	9.52e-07	1.85e-05	C19orf55	protein_coding
ENSG00000183963	478.697779025919	-1.98993826149895	8.64966978741997e-31	1.96161447204178e-29	SMTN	protein_coding	ENSG00000236760	63.4668	-3.71875	9.22e-09	1.87e-07	AC019118.3	lincRNA	ENSG00000010256	1747.23	1.67899	9.58e-07	1.86e-05	UQCRC1	protein_coding
ENSG00000174460	579.467039392978	2.50640505231885	9.1886703355531e-31	2.08147011109712e-29	ZCCHC12	protein_coding	ENSG00000125991	2914.52	1.83027	9.35e-09	1.89e-07	ERGIC3	protein_coding	ENSG00000183337	3466.66	-1.84861	9.64e-07	1.87e-05	BCOR	protein_coding
ENSG00000185825	1188.02630910647	1.72739564649358	9.32450255041524e-31	2.10982836817101e-29	BCAP31	protein_coding	ENSG00000175309	924.287	-2.50331	9.37e-09	1.89e-07	PHYKPL	protein_coding	ENSG00000145681	206.834	2.14622	9.75e-07	1.89e-05	HAPLN1	protein_coding
ENSG00000163159	424.977826508809	1.65687326891002	9.56516013464325e-31	2.16181344388556e-29	VPS72	protein_coding	ENSG00000007080	450.171	2.13115	9.65e-09	1.95e-07	CCDC124	protein_coding	ENSG00000214253	1066.33	1.74001	1e-06	1.94e-05	FIS1	protein_coding
ENSG00000119711	2059.24741990882	2.03913663024271	9.93086470940643e-31	2.24190967431828e-29	ALDH6A1	protein_coding	ENSG00000130159	780.545	2.08796	9.66e-09	1.95e-07	ECSIT	protein_coding	ENSG00000136999	609.409	1.83038	1.03e-06	1.98e-05	NOV	protein_coding
ENSG00000188987	287.277045856966	2.35588823575545	9.98460067747767e-31	2.25147633706809e-29	HIST1H4D	protein_coding	ENSG00000107614	321.443	-2.2499	9.69e-09	1.95e-07	TRDMT1	protein_coding	ENSG00000198547	141.111	-2.39646	1.03e-06	1.99e-05	C20orf203	lincRNA
ENSG00000126267	968.07800674489	2.29308120640564	1.20257558546904e-30	2.70866484995248e-29	COX6B1	protein_coding	ENSG00000165238	4470.08	-1.73526	9.81e-09	1.97e-07	WNK2	protein_coding	ENSG00000259820	51.8817	-3.10775	1.05e-06	2.03e-05	AC083843.1	lincRNA
ENSG00000138448	2074.5143699661	1.64392316635368	1.22321735620934e-30	2.75203078517881e-29	ITGAV	protein_coding	ENSG00000006071	2032.93	-1.98116	9.84e-09	1.98e-07	ABCC8	protein_coding	ENSG00000128789	248.185	2.39566	1.06e-06	2.05e-05	PSMG2	protein_coding
ENSG00000197694	33108.700231395	1.33112178511281	1.2300791973088e-30	2.76433103966641e-29	SPTAN1	protein_coding	ENSG00000183696	562.996	-2.16484	1e-08	2.01e-07	UPP1	protein_coding	ENSG00000214548	13184.2	-2.33546	1.08e-06	2.07e-05	MEG3	lincRNA
ENSG00000162714	796.583903747135	-1.35079999805573	1.27737820594764e-30	2.86737411326026e-29	ZNF496	protein_coding	ENSG00000080823	875.277	-2.19701	1.01e-08	2.03e-07	MOK	protein_coding	ENSG00000134308	4068.51	1.51986	1.09e-06	2.09e-05	YWHAQ	protein_coding
ENSG00000152377	3736.83105761949	1.15540462860073	1.29891199908903e-30	2.9124134314416e-29	SPOCK1	protein_coding	ENSG00000151500	421.409	2.18496	1.02e-08	2.05e-07	THYN1	protein_coding	ENSG00000115685	784.445	1.6769	1.09e-06	2.09e-05	PPP1R7	protein_coding
ENSG00000169230	528.802063646916	1.99812872066196	1.54760496580635e-30	3.4661105115534e-29	PRELID1	protein_coding	ENSG00000131475	519.522	2.46935	1.03e-08	2.05e-07	VPS25	protein_coding	ENSG00000152082	655.699	1.73417	1.09e-06	2.1e-05	MZT2B	protein_coding
ENSG00000176788	3006.47210576745	1.66486336197106	1.67091878770802e-30	3.73806786581949e-29	BASP1	protein_coding	ENSG00000163159	799.766	2.8262	1.03e-08	2.06e-07	VPS72	protein_coding	ENSG00000160233	584.028	-1.93389	1.12e-06	2.14e-05	LRRC3	protein_coding
ENSG00000121904	1444.53026849228	-2.00770721845959	1.73114857106379e-30	3.86844372345607e-29	CSMD2	protein_coding	ENSG00000105701	4383.59	1.90043	1.05e-08	2.1e-07	FKBP8	protein_coding	ENSG00000147459	102.596	-2.57812	1.12e-06	2.15e-05	DOCK5	protein_coding
ENSG00000242028	87.0616974029639	-3.51795055004413	1.78190177124099e-30	3.97737331168555e-29	HYPK	protein_coding	ENSG00000173209	920.223	-2.54669	1.05e-08	2.1e-07	AHSA2	protein_coding	ENSG00000108175	15765.9	-2.06423	1.13e-06	2.16e-05	ZMIZ1	protein_coding
ENSG00000198208	1124.53648321851	-1.41299051214794	1.95727357039165e-30	4.36390544867636e-29	RPS6KL1	protein_coding	ENSG00000085982	756.899	-2.05523	1.09e-08	2.18e-07	USP40	protein_coding	ENSG00000128463	489.922	1.68824	1.14e-06	2.17e-05	EMC4	protein_coding
ENSG00000002016	350.182818822768	-2.3201725638907	2.17451148216885e-30	4.84280809978301e-29	RAD52	protein_coding	ENSG00000102103	721.464	2.25936	1.1e-08	2.2e-07	PQBP1	protein_coding	ENSG00000260300	19.8109	-3.74581	1.15e-06	2.2e-05	RP11-505K9.4	protein_coding
ENSG00000186088	247.562569506179	-1.62067280707182	2.27644438006434e-30	5.06413064615661e-29	GSAP	protein_coding	ENSG00000196376	1440.9	1.98239	1.11e-08	2.2e-07	SLC35F1	protein_coding	ENSG00000067225	6128.8	1.54366	1.22e-06	2.33e-05	PKM	protein_coding
ENSG00000182103	437.0574026489	1.60984083998252	2.30944456395749e-30	5.13178258993289e-29	FAM181B	protein_coding	ENSG00000104979	425.964	3.10665	1.11e-08	2.21e-07	C19orf53	protein_coding	ENSG00000144504	452.607	-1.90774	1.23e-06	2.33e-05	ANKMY1	protein_coding
ENSG00000115685	1071.12675518879	1.67518196026547	2.32499747902345e-30	5.16055711441477e-29	PPP1R7	protein_coding	ENSG00000206077	346.749	-2.45238	1.11e-08	2.21e-07	ZDHHC11B	protein_coding	ENSG00000260807	1171.55	-1.62306	1.24e-06	2.35e-05	RP11-161M6.2	lincRNA
ENSG00000157259	561.671848805114	-1.49614462829103	2.33528497627601e-30	5.17759323431395e-29	GATAD1	protein_coding	ENSG00000164885	999.085	1.96755	1.13e-08	2.23e-07	CDK5	protein_coding	ENSG00000214193	302.088	-2.12216	1.25e-06	2.37e-05	SH3D21	protein_coding
ENSG00000139644	4042.34265807332	2.02012937290573	2.45307266458485e-30	5.43266517147892e-29	TMBIM6	protein_coding	ENSG00000163482	1073.2	-2.1099	1.14e-08	2.26e-07	STK36	protein_coding	ENSG00000128185	664.567	1.73511	1.26e-06	2.38e-05	DGCR6L	protein_coding
ENSG00000135506	2546.35608782377	1.16486838171199	2.52840366412101e-30	5.5932465431409e-29	OS9	protein_coding	ENSG00000143158	477.594	2.14309	1.15e-08	2.27e-07	MPC2	protein_coding	ENSG00000095596	611.325	1.82842	1.27e-06	2.41e-05	CYP26A1	protein_coding
ENSG00000105290	9685.37170176093	1.38257474553228	2.71667053047299e-30	6.00302414542978e-29	APLP1	protein_coding	ENSG00000181915	667.765	2.2723	1.17e-08	2.31e-07	ADO	protein_coding	ENSG00000181085	299.99	-2.07624	1.29e-06	2.45e-05	MAPK15	protein_coding
ENSG00000157110	132.481840824978	-2.16210509308329	2.94886095335348e-30	6.50883885928946e-29	RBPMS	protein_coding	ENSG00000185186	32.6072	-4.90851	1.18e-08	2.33e-07	LINC00313	lincRNA	ENSG00000163931	2587.53	1.54289	1.32e-06	2.5e-05	TKT	protein_coding
ENSG00000116754	1513.34943097975	-1.44353480562174	3.39242211065514e-30	7.47955491160128e-29	SRSF11	protein_coding	ENSG00000162517	982.399	1.96797	1.19e-08	2.34e-07	PEF1	protein_coding	ENSG00000103035	618.391	1.68803	1.32e-06	2.5e-05	PSMD7	protein_coding
ENSG00000079462	215.712668220649	2.10560227198326	3.50354047644444e-30	7.71596397595613e-29	PAFAH1B3	protein_coding	ENSG00000168496	378.763	2.36144	1.2e-08	2.35e-07	FEN1	protein_coding	ENSG00000169223	993.373	1.59642	1.33e-06	2.51e-05	LMAN2	protein_coding
ENSG00000034713	982.793388730465	1.88818690283709	3.75289931343529e-30	8.25596196355172e-29	GABARAPL2	protein_coding	ENSG00000105193	2852.49	2.18316	1.21e-08	2.37e-07	RPS16	protein_coding	ENSG00000055950	894.424	1.67334	1.36e-06	2.57e-05	MRPL43	protein_coding
ENSG00000079246	2795.23785998067	1.46740886568733	3.9085071210487e-30	8.58874940646411e-29	XRCC5	protein_coding	ENSG00000168002	651.112	2.12249	1.22e-08	2.4e-07	POLR2G	protein_coding	ENSG00000158560	3906.82	1.5791	1.36e-06	2.57e-05	DYNC1I1	protein_coding
ENSG00000034510	4227.27494075131	2.26844432247119	4.09582998628821e-30	8.99041485694559e-29	TMSB10	protein_coding	ENSG00000072506	377.708	3.41197	1.26e-08	2.46e-07	HSD17B10	protein_coding	ENSG00000182636	2149.69	1.89416	1.37e-06	2.58e-05	NDN	protein_coding
ENSG00000183401	460.883262707177	-1.98678811683613	4.22600764665948e-30	9.26589574827849e-29	CCDC159	protein_coding	ENSG00000188971	639.227	-1.96578	1.27e-08	2.48e-07	RP11-427H3.3	lincRNA	ENSG00000103316	874.895	1.58311	1.38e-06	2.6e-05	CRYM	protein_coding
ENSG00000273142	58.9470887600542	-4.64206914565152	4.5086527213492e-30	9.87469675026106e-29	RP11-458F8.4	lincRNA	ENSG00000264940	312.163	-2.87294	1.27e-08	2.49e-07	SNORD3C	lincRNA	ENSG00000186275	446.649	-2.06247	1.39e-06	2.6e-05	NBPF12	protein_coding
ENSG00000104805	2787.56160286049	1.33875526182966	4.73358299665387e-30	1.03558883638716e-28	NUCB1	protein_coding	ENSG00000176771	1127.15	-1.85282	1.28e-08	2.5e-07	NCKAP5	protein_coding	ENSG00000136938	227.019	-2.03965	1.4e-06	2.62e-05	ANP32B	protein_coding
ENSG00000182272	1595.9937778847	-1.5226028608966	4.76499717741626e-30	1.0413121174594e-28	B4GALNT4	protein_coding	ENSG00000105767	3779.41	2.10939	1.31e-08	2.55e-07	CADM4	protein_coding	ENSG00000187145	981.604	1.61806	1.41e-06	2.65e-05	MRPS21	protein_coding
ENSG00000165689	292.560474837037	-1.81471816932341	4.80501519937483e-30	1.04890095007498e-28	SDCCAG3	protein_coding	ENSG00000178896	206.891	2.81532	1.33e-08	2.6e-07	EXOSC4	protein_coding	ENSG00000151150	17778.8	-1.48102	1.42e-06	2.65e-05	ANK3	protein_coding
ENSG00000167968	138.227403971598	-4.27528404421633	5.61761937538565e-30	1.22493766380109e-28	DNASE1L2	protein_coding	ENSG00000186462	485.901	2.21157	1.34e-08	2.61e-07	NAP1L2	protein_coding	ENSG00000163479	1487.5	1.52689	1.42e-06	2.65e-05	SSR2	protein_coding
ENSG00000212694	390.671303591798	-3.31042568645106	5.84136162575251e-30	1.27232559103341e-28	AC084018.1	lincRNA	ENSG00000125651	1702.75	1.89026	1.38e-08	2.68e-07	GTF2F1	protein_coding	ENSG00000168843	1119.33	1.54421	1.43e-06	2.68e-05	FSTL5	protein_coding
ENSG00000100554	860.637403482613	2.3199632633518	6.11185231857543e-30	1.32978073333132e-28	ATP6V1D	protein_coding	ENSG00000221995	187.86	-2.61412	1.42e-08	2.76e-07	TIAF1	protein_coding	ENSG00000168439	2031.62	1.60066	1.44e-06	2.68e-05	STIP1	protein_coding
ENSG00000110888	1001.43474069413	-1.82546950728778	7.11204372632913e-30	1.54569976644265e-28	CAPRIN2	protein_coding	ENSG00000141084	730.61	-1.92555	1.44e-08	2.79e-07	RANBP10	protein_coding	ENSG00000141698	939.915	1.66121	1.46e-06	2.72e-05	NT5C3B	protein_coding
ENSG00000177192	313.333815578935	-1.83869201548431	7.21952258281831e-30	1.56734016554263e-28	PUS1	protein_coding	ENSG00000134245	208.115	-2.47566	1.44e-08	2.8e-07	WNT2B	protein_coding	ENSG00000139168	232.209	2.49172	1.46e-06	2.72e-05	ZCRB1	protein_coding
ENSG00000104435	4514.62989190911	2.20840559241134	7.47498511496303e-30	1.61977700590997e-28	STMN2	protein_coding	ENSG00000165672	853.197	2.10324	1.45e-08	2.81e-07	PRDX3	protein_coding	ENSG00000171159	751.714	1.79388	1.47e-06	2.74e-05	C9orf16	protein_coding
ENSG00000119471	468.844567515474	2.01429662801492	7.4774025549045e-30	1.61977700590997e-28	HSDL2	protein_coding	ENSG00000077454	580.963	-2.2654	1.45e-08	2.81e-07	LRCH4	protein_coding	ENSG00000235499	158.393	-2.04691	1.48e-06	2.74e-05	AC073046.25	lincRNA
ENSG00000169696	730.026446504736	-1.9656906429231	8.52197959409433e-30	1.84404102111947e-28	ASPSCR1	protein_coding	ENSG00000108106	350.987	2.80476	1.46e-08	2.81e-07	UBE2S	protein_coding	ENSG00000114744	764.798	1.59405	1.52e-06	2.81e-05	COMMD2	protein_coding
ENSG00000198258	766.904205205843	2.51926264026605	8.77198768803413e-30	1.89606944345174e-28	UBL5	protein_coding	ENSG00000126945	480.814	2.24946	1.46e-08	2.81e-07	HNRNPH2	protein_coding	ENSG00000255989	110.878	-2.61659	1.52e-06	2.81e-05	RP11-711M9.1	lincRNA
ENSG00000111276	1492.63613175531	1.83706845097652	9.3366131795387e-30	2.01591513977818e-28	CDKN1B	protein_coding	ENSG00000258861	31.0943	-5.01447	1.46e-08	2.81e-07	MIR381HG	lincRNA	ENSG00000261888	225.559	-2.10581	1.55e-06	2.87e-05	AC144831.1	lincRNA
ENSG00000124767	573.582696886337	2.2145457467304	9.44035150854522e-30	2.03609583515642e-28	GLO1	protein_coding	ENSG00000130158	857.92	-2.28375	1.5e-08	2.88e-07	DOCK6	protein_coding	ENSG00000130811	943.851	1.91484	1.58e-06	2.92e-05	EIF3G	protein_coding
ENSG00000171314	354.123103109231	2.17629135466923	1.04404470455272e-29	2.24934892271081e-28	PGAM1	protein_coding	ENSG00000115685	807.722	1.91078	1.5e-08	2.88e-07	PPP1R7	protein_coding	ENSG00000101004	1286.41	-1.67993	1.59e-06	2.93e-05	NINL	protein_coding
ENSG00000184515	376.452869198168	2.4033791286365	1.05002845367627e-29	2.25978436268376e-28	BEX5	protein_coding	ENSG00000074842	592.762	2.05099	1.51e-08	2.89e-07	C19orf10	protein_coding	ENSG00000179271	376.183	1.93156	1.61e-06	2.96e-05	GADD45GIP1	protein_coding
ENSG00000100427	3431.65661650891	2.20313754680034	1.08732710103845e-29	2.33751740452095e-28	MLC1	protein_coding	ENSG00000116030	807.354	1.9919	1.51e-08	2.89e-07	SUMO1	protein_coding	ENSG00000196313	927.221	-1.74677	1.62e-06	2.99e-05	POM121	protein_coding
ENSG00000232018	97.0478617841042	-3.43169243111587	1.09742159367916e-29	2.35666234109584e-28	AL132709.8	lincRNA	ENSG00000128045	431.532	2.36965	1.51e-08	2.89e-07	RASL11B	protein_coding	ENSG00000122406	3896.64	1.46336	1.63e-06	3.01e-05	RPL5	protein_coding
ENSG00000035115	679.422574118646	-1.41103924174753	1.242440085308e-29	2.6651953388409e-28	SH3YL1	protein_coding	ENSG00000143543	867.631	1.91312	1.52e-08	2.91e-07	JTB	protein_coding	ENSG00000111911	1037.28	1.62793	1.65e-06	3.04e-05	HINT3	protein_coding
ENSG00000241288	55.178437987994	-2.90161597368412	1.26242458548293e-29	2.70513704960617e-28	RP11-379B18.5	lincRNA	ENSG00000198556	444.11	-2.33334	1.52e-08	2.91e-07	ZNF789	protein_coding	ENSG00000128567	2334.79	-1.47321	1.67e-06	3.07e-05	PODXL	protein_coding
ENSG00000159792	324.315139401302	-1.79813250323084	1.28150361701511e-29	2.7400952743103e-28	PSKH1	protein_coding	ENSG00000197375	447.855	-2.13583	1.53e-08	2.92e-07	SLC22A5	protein_coding	ENSG00000254938	39.6426	-3.63207	1.68e-06	3.08e-05	RP11-688I9.4	lincRNA
ENSG00000169715	752.92902237635	2.47324542840374	1.28032386411502e-29	2.7400952743103e-28	MT1E	protein_coding	ENSG00000225930	59.7186	-3.93167	1.53e-08	2.92e-07	AC026150.5	lincRNA	ENSG00000177700	378.861	1.95072	1.7e-06	3.12e-05	POLR2L	protein_coding
ENSG00000168000	102.730064996394	-2.26848713904238	1.31142363139415e-29	2.80104825408011e-28	BSCL2	protein_coding	ENSG00000152082	635.916	2.08006	1.54e-08	2.93e-07	MZT2B	protein_coding	ENSG00000184613	10405	1.54899	1.7e-06	3.12e-05	NELL2	protein_coding
ENSG00000184897	923.28113447483	1.50532287939761	1.34541098420967e-29	2.87054802131538e-28	H1FX	protein_coding	ENSG00000158863	706.308	-1.96059	1.61e-08	3.07e-07	FAM160B2	protein_coding	ENSG00000130024	720.722	-1.62565	1.72e-06	3.14e-05	PHF10	protein_coding
ENSG00000175550	730.03407570926	1.71866917714542	1.39467461264391e-29	2.97245650507688e-28	DRAP1	protein_coding	ENSG00000171867	2572.74	2.11822	1.62e-08	3.08e-07	PRNP	protein_coding	ENSG00000072201	1476.02	1.5064	1.72e-06	3.15e-05	LNX1	protein_coding
ENSG00000080493	2161.09600183307	1.80441197643999	1.52496878059481e-29	3.24666017187645e-28	SLC4A4	protein_coding	ENSG00000266118	28.1253	-4.97792	1.63e-08	3.1e-07	RP11-507M3.1	protein_coding	ENSG00000166595	619.715	1.60805	1.73e-06	3.15e-05	FAM96B	protein_coding
ENSG00000124172	544.764331547547	2.1105724696511	1.5414994078473e-29	3.27833259259028e-28	ATP5E	protein_coding	ENSG00000167658	49394	2.42723	1.64e-08	3.12e-07	EEF2	protein_coding	ENSG00000170653	413.073	-1.75302	1.74e-06	3.17e-05	ATF7	protein_coding
ENSG00000100220	831.901108424189	1.53849960400511	1.56182751865525e-29	3.31800463529106e-28	RTCB	protein_coding	ENSG00000099194	4258.94	2.09625	1.65e-08	3.13e-07	SCD	protein_coding	ENSG00000143158	393.228	1.76165	1.74e-06	3.17e-05	MPC2	protein_coding
ENSG00000225921	294.92426489867	1.64511715027942	1.66643064457677e-29	3.53643702421371e-28	NOL7	protein_coding	ENSG00000129993	319.752	-2.51759	1.67e-08	3.17e-07	CBFA2T3	protein_coding	ENSG00000141551	2563.62	-1.521	1.75e-06	3.18e-05	CSNK1D	protein_coding
ENSG00000110711	662.744491032577	1.72952795665425	1.82473545610914e-29	3.86824400807907e-28	AIP	protein_coding	ENSG00000104341	999.895	2.00818	1.68e-08	3.17e-07	LAPTM4B	protein_coding	ENSG00000132846	283.085	-1.97311	1.79e-06	3.26e-05	ZBED3	protein_coding
ENSG00000165502	400.848603775762	2.45392568385337	1.84436145561977e-29	3.90567183887174e-28	RPL36AL	protein_coding	ENSG00000166343	134.785	-3.09461	1.68e-08	3.18e-07	MSS51	protein_coding	ENSG00000021645	4468.36	-1.75864	1.8e-06	3.26e-05	NRXN3	protein_coding
ENSG00000109929	642.138077198145	1.67445373760082	1.90299184733777e-29	4.02123682367612e-28	SC5D	protein_coding	ENSG00000169738	668.657	2.06289	1.7e-08	3.2e-07	DCXR	protein_coding	ENSG00000163902	1624.32	1.53056	1.81e-06	3.29e-05	RPN1	protein_coding
ENSG00000140391	1835.83289548368	1.6482054384477	1.90163915431426e-29	4.02123682367612e-28	TSPAN3	protein_coding	ENSG00000180992	478.952	2.28335	1.73e-08	3.27e-07	MRPL14	protein_coding	ENSG00000080845	4073.84	-1.53719	1.82e-06	3.29e-05	DLGAP4	protein_coding
ENSG00000108176	269.654333934969	1.87442024512306	1.94455865027726e-29	4.10469616689517e-28	DNAJC12	protein_coding	ENSG00000130724	820.147	1.89746	1.81e-08	3.41e-07	CHMP2A	protein_coding	ENSG00000143553	194.395	1.99285	1.83e-06	3.31e-05	SNAPIN	protein_coding
ENSG00000111275	1470.13765164806	1.79143782358038	2.06523476581946e-29	4.3547891801391e-28	ALDH2	protein_coding	ENSG00000143375	280.502	-2.29021	1.82e-08	3.43e-07	CGN	protein_coding	ENSG00000099331	3695.59	-1.62683	1.86e-06	3.36e-05	MYO9B	protein_coding
ENSG00000256188	33.3784479366554	-4.84610136768616	2.11230457458965e-29	4.44930807363884e-28	TAS2R30	protein_coding	ENSG00000107890	675.936	-1.96577	1.83e-08	3.43e-07	ANKRD26	protein_coding	ENSG00000117450	1037.32	1.68951	1.87e-06	3.38e-05	PRDX1	protein_coding
ENSG00000204839	55.0502488177441	-3.12434751231159	2.26078627426201e-29	4.75701111912393e-28	MROH6	protein_coding	ENSG00000116001	1826.81	-1.86727	1.83e-08	3.43e-07	TIA1	protein_coding	ENSG00000170906	428.028	1.72585	1.88e-06	3.39e-05	NDUFA3	protein_coding
ENSG00000112335	1064.05966493533	1.95251192759163	2.58497423391953e-29	5.43338009443467e-28	SNX3	protein_coding	ENSG00000154277	10447.5	1.95753	1.86e-08	3.49e-07	UCHL1	protein_coding	ENSG00000213132	27.1204	-3.56205	1.88e-06	3.39e-05	AC022498.1	protein_coding
ENSG00000144848	405.452607548641	1.63129444651085	2.67846383472768e-29	5.62392284620099e-28	ATG3	protein_coding	ENSG00000170485	501.072	-2.12854	1.86e-08	3.49e-07	NPAS2	protein_coding	ENSG00000204514	345.673	-1.88117	1.89e-06	3.39e-05	ZNF814	protein_coding
ENSG00000127824	1925.33938231975	2.26348209233234	2.71080798115038e-29	5.68581216871763e-28	TUBA4A	protein_coding	ENSG00000106682	2150.05	1.83022	1.9e-08	3.55e-07	EIF4H	protein_coding	ENSG00000078687	4654.54	-1.64669	1.89e-06	3.4e-05	TNRC6C	protein_coding
ENSG00000140740	1841.88701245874	1.29454708526174	2.81736138966176e-29	5.90305709349744e-28	UQCRC2	protein_coding	ENSG00000139637	615.187	2.05551	1.9e-08	3.55e-07	C12orf10	protein_coding	ENSG00000170921	12866.5	-1.68304	1.9e-06	3.41e-05	TANC2	protein_coding
ENSG00000197653	119.564745917021	-2.31663065879474	2.9178773863321e-29	6.10720672381083e-28	DNAH10	protein_coding	ENSG00000203663	37.3669	-4.46485	1.9e-08	3.55e-07	OR2L2	protein_coding	ENSG00000147571	98.0499	2.39496	1.91e-06	3.42e-05	CRH	protein_coding
ENSG00000105669	869.387823126367	1.59550187016842	3.10150133702537e-29	6.48468966257171e-28	COPE	protein_coding	ENSG00000187713	706.008	1.92983	1.92e-08	3.59e-07	TMEM203	protein_coding	ENSG00000184384	576.739	-1.60746	1.91e-06	3.42e-05	MAML2	protein_coding
ENSG00000097021	1528.18876900385	1.41153307279821	3.24838917303354e-29	6.78464929385646e-28	ACOT7	protein_coding	ENSG00000004779	533.045	2.36532	1.97e-08	3.68e-07	NDUFAB1	protein_coding	ENSG00000143575	583.493	1.6331	1.92e-06	3.44e-05	HAX1	protein_coding
ENSG00000136160	680.534501258557	2.28600752831622	3.58378569689259e-29	7.47728592611663e-28	EDNRB	protein_coding	ENSG00000111300	724.69	-1.90832	2e-08	3.72e-07	NAA25	protein_coding	ENSG00000102908	1554.12	-1.49126	1.96e-06	3.5e-05	NFAT5	protein_coding
ENSG00000090013	274.483192999594	2.17087195249973	3.63493271251738e-29	7.57602537274521e-28	BLVRB	protein_coding	ENSG00000027644	112.543	-3.10772	2.01e-08	3.75e-07	INSRR	protein_coding	ENSG00000139637	590.99	1.64607	1.97e-06	3.53e-05	C12orf10	protein_coding
ENSG00000246067	175.947803109997	-1.99447005161454	3.67928836795613e-29	7.66041751483808e-28	RAB30-AS1	lincRNA	ENSG00000177990	412.788	-2.3448	2.03e-08	3.77e-07	DPY19L2	protein_coding	ENSG00000180422	83.0376	-2.43174	2e-06	3.56e-05	LINC00304	lincRNA
ENSG00000068724	732.851547757916	-1.78484706233716	3.79117377583354e-29	7.88508451320006e-28	TTC7A	protein_coding	ENSG00000101210	9373.39	1.92773	2.04e-08	3.79e-07	EEF1A2	protein_coding	ENSG00000231496	100.522	-3.29492	2e-06	3.57e-05	RP1-251M9.2	lincRNA
ENSG00000185823	70.5156870088232	-4.26541384634487	3.81964130849041e-29	7.93596544817488e-28	NPAP1	protein_coding	ENSG00000099954	2037.86	-2.07792	2.07e-08	3.84e-07	CECR2	protein_coding	ENSG00000110660	336	1.75301	2.02e-06	3.6e-05	SLC35F2	protein_coding
ENSG00000180071	277.948141400389	-2.5689309654333	3.83193114257427e-29	7.95316305517954e-28	ANKRD18A	protein_coding	ENSG00000139168	248.668	2.60022	2.13e-08	3.95e-07	ZCRB1	protein_coding	ENSG00000071246	6828.04	-1.7849	2.04e-06	3.62e-05	VASH1	protein_coding
ENSG00000115866	571.339855607785	1.3839060144337	4.09970510245704e-29	8.50002665646453e-28	DARS	protein_coding	ENSG00000172803	533.45	-2.40061	2.18e-08	4.03e-07	SNX32	protein_coding	ENSG00000271086	25.2366	-3.50144	2.06e-06	3.66e-05	NAMA	lincRNA
ENSG00000149557	3524.50746631684	1.76637878815799	4.14623981848895e-29	8.58752554255689e-28	FEZ1	protein_coding	ENSG00000081181	369.038	2.3924	2.2e-08	4.06e-07	ARG2	protein_coding	ENSG00000139767	3425.87	-1.63826	2.09e-06	3.7e-05	SRRM4	protein_coding
ENSG00000165985	939.39613985738	1.8940833049055	4.25973812065693e-29	8.81338927865773e-28	C1QL3	protein_coding	ENSG00000132424	2324.1	-1.891	2.21e-08	4.07e-07	PNISR	protein_coding	ENSG00000163125	1954.9	-1.55668	2.09e-06	3.71e-05	RPRD2	protein_coding
ENSG00000164587	2820.78476848124	2.17340306237477	4.29072771156437e-29	8.8682496320039e-28	RPS14	protein_coding	ENSG00000144746	865.51	1.91737	2.21e-08	4.07e-07	ARL6IP5	protein_coding	ENSG00000258839	144.57	-2.17992	2.1e-06	3.72e-05	MC1R	protein_coding
ENSG00000174227	1143.86120500206	-1.96455615170089	4.5613193603691e-29	9.41769906686208e-28	PIGG	protein_coding	ENSG00000197603	2069.63	-1.78981	2.24e-08	4.13e-07	C5orf42	protein_coding	ENSG00000224243	392.657	-2.17614	2.11e-06	3.74e-05	LINC00403	lincRNA
ENSG00000164078	41.9289464471729	-3.889768855713	4.62057859017985e-29	9.53012364578094e-28	MST1R	protein_coding	ENSG00000108773	1883.52	-1.78131	2.27e-08	4.18e-07	KAT2A	protein_coding	ENSG00000126950	995.7	1.68687	2.12e-06	3.75e-05	TMEM35	protein_coding
ENSG00000112659	2137.19521457253	-1.41156086570714	4.68814177458449e-29	9.65942392037829e-28	CUL9	protein_coding	ENSG00000163683	721.05	1.96411	2.3e-08	4.23e-07	SMIM14	protein_coding	ENSG00000127947	812.772	-1.59981	2.15e-06	3.79e-05	PTPN12	protein_coding
ENSG00000071967	760.237861072035	1.89754438612289	4.93844783452228e-29	1.01645871784077e-27	CYBRD1	protein_coding	ENSG00000118680	808.591	2.64872	2.32e-08	4.26e-07	MYL12B	protein_coding	ENSG00000133983	117.901	2.46239	2.15e-06	3.8e-05	COX16	protein_coding
ENSG00000171988	1689.85479107294	-1.23793816541682	4.99056680041882e-29	1.02612058662968e-27	JMJD1C	protein_coding	ENSG00000051523	355.672	2.47187	2.32e-08	4.26e-07	CYBA	protein_coding	ENSG00000128159	3451.48	-1.57368	2.16e-06	3.81e-05	TUBGCP6	protein_coding
ENSG00000176463	847.45300236156	-1.30811858841249	5.13027880788728e-29	1.05375395078895e-27	SLCO3A1	protein_coding	ENSG00000029993	439.765	2.1723	2.33e-08	4.28e-07	HMGB3	protein_coding	ENSG00000256040	27.8613	-3.46416	2.21e-06	3.89e-05	PAPPA-AS1	protein_coding
ENSG00000187051	529.203212513819	1.66532760466643	5.2593653817613e-29	1.07914990923282e-27	RPS19BP1	protein_coding	ENSG00000179219	26.9294	-5.01996	2.4e-08	4.39e-07	LINC00311	lincRNA	ENSG00000133226	758.481	-1.60349	2.22e-06	3.9e-05	SRRM1	protein_coding
ENSG00000135404	1236.85480323171	1.90381440084347	5.29589642441906e-29	1.08552185137963e-27	CD63	protein_coding	ENSG00000124529	1225.71	2.00811	2.43e-08	4.44e-07	HIST1H4B	protein_coding	ENSG00000213760	887.177	1.80497	2.22e-06	3.9e-05	ATP6V1G2	protein_coding
ENSG00000197150	1262.75258391401	-1.76153481558229	5.30554992209722e-29	1.08637711782943e-27	ABCB8	protein_coding	ENSG00000124224	187.869	-2.59819	2.48e-08	4.53e-07	PPP4R1L	protein_coding	ENSG00000253368	327.323	1.78708	2.22e-06	3.9e-05	TRNP1	protein_coding
ENSG00000142657	818.37906717337	1.66183123427566	5.57982176327027e-29	1.14135858792343e-27	PGD	protein_coding	ENSG00000269375	30.7359	-4.83249	2.48e-08	4.53e-07	AL117190.3	protein_coding	ENSG00000135407	66.0519	-2.56312	2.23e-06	3.91e-05	AVIL	protein_coding
ENSG00000258498	62.5142924056812	-2.78461951247913	5.70794645787759e-29	1.16636295609888e-27	DIO3OS	lincRNA	ENSG00000153250	600.497	-1.99697	2.49e-08	4.55e-07	RBMS1	protein_coding	ENSG00000197321	1346.09	-1.62156	2.23e-06	3.91e-05	SVIL	protein_coding
ENSG00000078668	814.114748602274	1.477138975834	5.90873040339041e-29	1.20490684491359e-27	VDAC3	protein_coding	ENSG00000161970	290.154	3.41039	2.54e-08	4.62e-07	RPL26	protein_coding	ENSG00000269998	63.188	-2.90278	2.27e-06	3.97e-05	RP11-272L13.3	lincRNA
ENSG00000113387	1262.59157903181	1.66711861315901	5.90695265917319e-29	1.20490684491359e-27	SUB1	protein_coding	ENSG00000150625	13112.9	1.74731	2.58e-08	4.69e-07	GPM6A	protein_coding	ENSG00000126756	268.782	1.92256	2.32e-06	4.04e-05	UXT	protein_coding
ENSG00000154265	887.502230512144	-1.50684078383204	6.06395352863528e-29	1.2352890327963e-27	ABCA5	protein_coding	ENSG00000170515	801.308	2.04676	2.58e-08	4.69e-07	PA2G4	protein_coding	ENSG00000143727	672.976	1.57866	2.32e-06	4.04e-05	ACP1	protein_coding
ENSG00000159713	852.370593991301	2.08234205715419	6.08872246412819e-29	1.23906127270518e-27	TPPP3	protein_coding	ENSG00000105409	20473.4	1.82318	2.58e-08	4.69e-07	ATP1A3	protein_coding	ENSG00000184515	304.117	1.83586	2.32e-06	4.04e-05	BEX5	protein_coding
ENSG00000137825	1125.39492610906	1.71754993544228	6.592922891822e-29	1.34029050911594e-27	ITPKA	protein_coding	ENSG00000125977	495.584	2.04235	2.66e-08	4.82e-07	EIF2S2	protein_coding	ENSG00000142676	4794.36	1.85128	2.34e-06	4.07e-05	RPL11	protein_coding
ENSG00000184925	103.453500898522	-3.14938208998767	7.1957552960134e-29	1.46134288649879e-27	LCN12	protein_coding	ENSG00000125166	1713.41	1.77502	2.67e-08	4.84e-07	GOT2	protein_coding	ENSG00000256973	33.9902	-3.46833	2.34e-06	4.07e-05	RP11-359J14.2	lincRNA
ENSG00000100604	4048.79035348298	1.94477794644537	7.33119664714631e-29	1.48732496154644e-27	CHGA	protein_coding	ENSG00000225828	150.933	-2.71331	2.67e-08	4.84e-07	FAM229A	protein_coding	ENSG00000129636	1533.9	1.61905	2.39e-06	4.14e-05	ITFG1	protein_coding
ENSG00000075945	1548.30878338375	1.33557072646123	7.38123205326994e-29	1.49594479067345e-27	KIFAP3	protein_coding	ENSG00000179010	2445.71	2.25148	2.71e-08	4.9e-07	MRFAP1	protein_coding	ENSG00000134443	173.821	2.37195	2.39e-06	4.14e-05	GRP	protein_coding
ENSG00000083720	1369.64475886467	1.44859083110785	7.52017384235904e-29	1.52254714738916e-27	OXCT1	protein_coding	ENSG00000130204	802.345	1.88284	2.72e-08	4.92e-07	TOMM40	protein_coding	ENSG00000100632	485.281	1.7682	2.39e-06	4.15e-05	ERH	protein_coding
ENSG00000107223	1277.54321418696	1.55294375206114	7.66391763466917e-29	1.55006644323243e-27	EDF1	protein_coding	ENSG00000174775	670.19	1.98974	2.8e-08	5.06e-07	HRAS	protein_coding	ENSG00000122515	5007.11	-1.71391	2.39e-06	4.15e-05	ZMIZ2	protein_coding
ENSG00000100353	734.908400802707	1.36191656058336	7.86532286384826e-29	1.58918006609925e-27	EIF3D	protein_coding	ENSG00000021645	7135.04	-1.7997	2.81e-08	5.07e-07	NRXN3	protein_coding	ENSG00000108479	169.865	2.03792	2.42e-06	4.19e-05	GALK1	protein_coding
ENSG00000172336	265.12835845631	2.35782565892157	7.95272049500465e-29	1.60520237201107e-27	POP7	protein_coding	ENSG00000100612	384.53	2.27472	2.85e-08	5.13e-07	DHRS7	protein_coding	ENSG00000095951	2467.17	-1.55128	2.43e-06	4.2e-05	HIVEP1	protein_coding
ENSG00000260261	83.6025331850574	-3.58477048627846	8.05509267294697e-29	1.62421151445048e-27	RP11-480A16.1	lincRNA	ENSG00000074696	1901.59	1.96838	2.86e-08	5.15e-07	PTPLAD1	protein_coding	ENSG00000168488	1599.9	-1.50596	2.44e-06	4.22e-05	ATXN2L	protein_coding
ENSG00000161057	626.444898514369	1.64986874347089	8.33548314067779e-29	1.67904076556275e-27	PSMC2	protein_coding	ENSG00000141068	2294.29	-1.72704	2.88e-08	5.18e-07	KSR1	protein_coding	ENSG00000117713	8076.21	-1.82999	2.45e-06	4.22e-05	ARID1A	protein_coding
ENSG00000204287	389.824424980633	2.97600299387006	8.39723451415868e-29	1.68976228736182e-27	HLA-DRA	protein_coding	ENSG00000158321	4481.35	-1.86727	2.92e-08	5.24e-07	AUTS2	protein_coding	ENSG00000103168	1035.36	-1.6136	2.47e-06	4.26e-05	TAF1C	protein_coding
ENSG00000139974	232.353437265907	-1.89935169016235	8.57711574952569e-29	1.72420903926317e-27	SLC38A6	protein_coding	ENSG00000170091	8008.21	1.83735	2.93e-08	5.27e-07	NSG2	protein_coding	ENSG00000136156	1280.43	1.58466	2.52e-06	4.34e-05	ITM2B	protein_coding
ENSG00000212743	61.0118034817575	-3.06052920141205	8.91308133645557e-29	1.78993095410219e-27	DKFZP667F0711	protein_coding	ENSG00000171988	3249.04	-1.7016	2.96e-08	5.31e-07	JMJD1C	protein_coding	ENSG00000165138	437.624	-1.74391	2.53e-06	4.34e-05	ANKS6	protein_coding
ENSG00000204869	113.288608627132	-2.42499542163846	9.17968645319545e-29	1.84160491081768e-27	IGFL4	protein_coding	ENSG00000128000	870.154	-2.04044	3.01e-08	5.39e-07	ZNF780B	protein_coding	ENSG00000165684	776.799	-1.56924	2.53e-06	4.34e-05	SNAPC4	protein_coding
ENSG00000114646	1030.90986929845	1.5808599038489	9.38815528995538e-29	1.88152301316689e-27	CSPG5	protein_coding	ENSG00000255414	44.3196	-4.4035	3.02e-08	5.41e-07	LINC01059	lincRNA	ENSG00000172270	4571.57	1.42351	2.6e-06	4.47e-05	BSG	protein_coding
ENSG00000182220	1056.05904287209	2.16608270746199	1.00848442500931e-28	2.019108059405e-27	ATP6AP2	protein_coding	ENSG00000179406	179.126	-3.29738	3.07e-08	5.49e-07	LINC00174	lincRNA	ENSG00000147133	1435.09	-1.55854	2.61e-06	4.48e-05	TAF1	protein_coding
ENSG00000220201	44.4621733160397	-3.93678040556925	1.05785731500033e-28	2.1158213764502e-27	ZGLP1	protein_coding	ENSG00000134308	3693.27	2.05079	3.13e-08	5.59e-07	YWHAQ	protein_coding	ENSG00000172586	258.579	1.83798	2.62e-06	4.48e-05	CHCHD1	protein_coding
ENSG00000143442	2450.82975030299	-1.45081168827014	1.09516595961802e-28	2.18823432314403e-27	POGZ	protein_coding	ENSG00000116793	854.232	-2.01481	3.21e-08	5.72e-07	PHTF1	protein_coding	ENSG00000135018	2849.1	1.46554	2.64e-06	4.5e-05	UBQLN1	protein_coding
ENSG00000121769	361.116519889674	1.87436185955103	1.15373808551777e-28	2.30294487341871e-27	FABP3	protein_coding	ENSG00000168913	1126.68	2.29844	3.25e-08	5.78e-07	ENHO	protein_coding	ENSG00000167136	314.407	1.94641	2.64e-06	4.5e-05	ENDOG	protein_coding
ENSG00000013573	206.592831687155	-1.99486874624358	1.15546139108272e-28	2.3040644097234e-27	DDX11	protein_coding	ENSG00000086061	1715.25	1.9235	3.25e-08	5.79e-07	DNAJA1	protein_coding	ENSG00000168291	422.06	1.75997	2.64e-06	4.5e-05	PDHB	protein_coding
ENSG00000161016	2674.9750955448	1.97774401160443	1.29484459246405e-28	2.57940850926934e-27	RPL8	protein_coding	ENSG00000272512	87.7752	-3.76302	3.26e-08	5.8e-07	RP11-54O7.17	lincRNA	ENSG00000169738	417.161	1.67964	2.64e-06	4.5e-05	DCXR	protein_coding
ENSG00000133958	1953.66988919379	-1.51612887278537	1.32344964797015e-28	2.633744525343e-27	UNC79	protein_coding	ENSG00000170860	215.391	2.46573	3.3e-08	5.87e-07	LSM3	protein_coding	ENSG00000257835	24.0737	-3.61997	2.63e-06	4.5e-05	RP1-97G4.1	lincRNA
ENSG00000198712	31053.7591992965	-1.65441195458755	1.39176381869061e-28	2.76691581246404e-27	MT-CO2	protein_coding	ENSG00000159720	3021.41	1.89458	3.55e-08	6.3e-07	ATP6V0D1	protein_coding	ENSG00000174132	149.125	2.22114	2.66e-06	4.53e-05	FAM174A	protein_coding
ENSG00000146830	2139.25855452872	-1.56316810081965	1.52072450430338e-28	3.020268577134e-27	GIGYF1	protein_coding	ENSG00000129596	675.256	2.21465	3.57e-08	6.33e-07	CDO1	protein_coding	ENSG00000176771	627.867	-1.57382	2.67e-06	4.54e-05	NCKAP5	protein_coding
ENSG00000072121	1112.49020111076	-1.32720768884007	1.59533334359687e-28	3.1652754958392e-27	ZFYVE26	protein_coding	ENSG00000175445	943.233	1.91062	3.57e-08	6.33e-07	LPL	protein_coding	ENSG00000172354	3799.08	1.54817	2.68e-06	4.55e-05	GNB2	protein_coding
ENSG00000101079	1524.38176203401	1.77045334744673	1.62549821105705e-28	3.22190000413618e-27	NDRG3	protein_coding	ENSG00000089248	679.429	2.27505	3.58e-08	6.34e-07	ERP29	protein_coding	ENSG00000108278	365.312	1.76881	2.69e-06	4.57e-05	ZNHIT3	protein_coding
ENSG00000065717	431.797473802463	-1.86426953170369	1.63321818256424e-28	3.2339677918687e-27	TLE2	protein_coding	ENSG00000188385	748.879	-1.86774	3.59e-08	6.35e-07	JAKMIP3	protein_coding	ENSG00000148396	4979.21	-1.58512	2.71e-06	4.6e-05	SEC16A	protein_coding
ENSG00000103266	1878.11409144894	1.62347679707667	1.64265168436806e-28	3.24940110138316e-27	STUB1	protein_coding	ENSG00000109046	3595.41	-1.90329	3.7e-08	6.53e-07	WSB1	protein_coding	ENSG00000271344	26.6008	-3.4238	2.71e-06	4.6e-05	RP11-274B21.9	lincRNA
ENSG00000131095	64170.9988698639	1.79253939148407	1.77233593158315e-28	3.50243973079857e-27	GFAP	protein_coding	ENSG00000163479	1540.52	1.84375	3.7e-08	6.53e-07	SSR2	protein_coding	ENSG00000145545	881.392	1.59425	2.77e-06	4.68e-05	SRD5A1	protein_coding
ENSG00000196458	430.263662196369	-1.50125819635234	1.79144180543512e-28	3.53667012206469e-27	ZNF605	protein_coding	ENSG00000187080	26.7961	-4.93185	3.71e-08	6.54e-07	OR2AK2	protein_coding	ENSG00000187792	649.145	-1.61304	2.77e-06	4.68e-05	ZNF70	protein_coding
ENSG00000004975	646.23478936104	-1.67006073822141	1.8228437157808e-28	3.59508311348171e-27	DVL2	protein_coding	ENSG00000174721	189.777	2.73907	3.74e-08	6.59e-07	FGFBP3	protein_coding	ENSG00000146007	686.877	1.62666	2.79e-06	4.71e-05	ZMAT2	protein_coding
ENSG00000176171	849.220776473648	1.98960626580631	1.88421523272483e-28	3.71242844213109e-27	BNIP3	protein_coding	ENSG00000232117	46.9526	-3.91815	3.75e-08	6.59e-07	LINC00384	lincRNA	ENSG00000164164	936.957	-1.56341	2.8e-06	4.73e-05	OTUD4	protein_coding
ENSG00000198920	422.083002630011	-1.51226885247807	1.91961671492705e-28	3.77842332736535e-27	KIAA0753	protein_coding	ENSG00000105894	6532.02	2.15815	3.83e-08	6.73e-07	PTN	protein_coding	ENSG00000157778	306.98	1.99631	2.84e-06	4.78e-05	PSMG3	protein_coding
ENSG00000089693	2152.44169275073	1.41523846859131	1.92337652320565e-28	3.78206806214872e-27	MLF2	protein_coding	ENSG00000168159	3270.01	2.14736	3.85e-08	6.75e-07	RNF187	protein_coding	ENSG00000146083	1672.52	-1.69137	2.84e-06	4.78e-05	RNF44	protein_coding
ENSG00000189043	1609.68076661467	2.30035116270728	2.07611812020571e-28	4.07836841036645e-27	NDUFA4	protein_coding	ENSG00000182512	353.621	2.26933	3.85e-08	6.75e-07	GLRX5	protein_coding	ENSG00000145817	421.385	1.9059	2.91e-06	4.9e-05	YIPF5	protein_coding
ENSG00000189171	314.549697783385	2.34857009323441	2.1016131923347e-28	4.12436386982833e-27	S100A13	protein_coding	ENSG00000143314	258.975	2.51258	3.95e-08	6.92e-07	MRPL24	protein_coding	ENSG00000198838	2321.48	-1.72426	2.91e-06	4.9e-05	RYR3	protein_coding
ENSG00000114631	1395.255714344	1.3607352339073	2.12091785053113e-28	4.15813182150124e-27	PODXL2	protein_coding	ENSG00000079215	9509.07	1.69054	3.98e-08	6.97e-07	SLC1A3	protein_coding	ENSG00000164611	117.21	2.37391	2.92e-06	4.9e-05	PTTG1	protein_coding
ENSG00000164902	522.906985551437	1.7001359088376	2.21156560825999e-28	4.33156540724519e-27	PHAX	protein_coding	ENSG00000105583	563.406	2.43458	4.04e-08	7.06e-07	WDR83OS	protein_coding	ENSG00000223414	59.4505	-2.85736	2.92e-06	4.9e-05	LINC00473	lincRNA
ENSG00000100285	2131.97855402994	1.57582619023218	2.33493331236007e-28	4.56867849795547e-27	NEFH	protein_coding	ENSG00000110274	1815.15	-1.8695	4.05e-08	7.07e-07	CEP164	protein_coding	ENSG00000143653	703.405	1.58496	2.95e-06	4.95e-05	SCCPDH	protein_coding
ENSG00000067715	11867.2149472684	1.71833049367412	2.38975157473604e-28	4.67132800422515e-27	SYT1	protein_coding	ENSG00000167468	1745.26	1.97521	4.07e-08	7.11e-07	GPX4	protein_coding	ENSG00000172331	223.366	1.92474	2.98e-06	4.98e-05	BPGM	protein_coding
ENSG00000123358	666.596041518112	-1.83645876536094	2.42805976474379e-28	4.74153424600854e-27	NR4A1	protein_coding	ENSG00000104679	1145.45	1.81853	4.08e-08	7.12e-07	R3HCC1	protein_coding	ENSG00000103769	1366.94	1.53978	3.01e-06	5.04e-05	RAB11A	protein_coding
ENSG00000179010	3405.25322937179	2.06954654342102	2.44388600730773e-28	4.76774257390222e-27	MRFAP1	protein_coding	ENSG00000126524	645.613	1.95235	4.1e-08	7.14e-07	SBDS	protein_coding	ENSG00000000003	320.338	1.83358	3.04e-06	5.09e-05	TSPAN6	protein_coding
ENSG00000183060	270.621490613343	-1.93472365465155	2.44642186860819e-28	4.76799683949684e-27	LYSMD4	protein_coding	ENSG00000165637	789.586	2.09009	4.19e-08	7.3e-07	VDAC2	protein_coding	ENSG00000183914	495.81	-1.92564	3.06e-06	5.11e-05	DNAH2	protein_coding
ENSG00000135916	9574.39747748706	2.05360147848402	2.58167105555931e-28	5.02665049039696e-27	ITM2C	protein_coding	ENSG00000121310	773.765	-2.21148	4.25e-08	7.39e-07	ECHDC2	protein_coding	ENSG00000196374	506.828	1.74474	3.07e-06	5.12e-05	HIST1H2BM	protein_coding
ENSG00000170027	12690.8916056371	1.84441335377094	2.60860768713814e-28	5.07411314688568e-27	YWHAG	protein_coding	ENSG00000182983	523.909	-1.98168	4.26e-08	7.4e-07	ZNF662	protein_coding	ENSG00000005339	9960.49	-1.85036	3.09e-06	5.15e-05	CREBBP	protein_coding
ENSG00000144713	1413.62398843484	2.19556210255513	2.62727831280889e-28	5.1054199449201e-27	RPL32	protein_coding	ENSG00000107872	483.053	2.09191	4.28e-08	7.42e-07	FBXL15	protein_coding	ENSG00000215386	566.837	-1.6895	3.09e-06	5.15e-05	LINC00478	lincRNA
ENSG00000188612	284.644507116939	1.89262327036119	2.6775760817147e-28	5.19806420329746e-27	SUMO2	protein_coding	ENSG00000125901	824.319	1.90138	4.32e-08	7.48e-07	MRPS26	protein_coding	ENSG00000092051	3696.71	-1.53648	3.1e-06	5.16e-05	JPH4	protein_coding
ENSG00000147588	1759.5482749684	2.42576312640154	2.98492925654324e-28	5.78906876653068e-27	PMP2	protein_coding	ENSG00000256188	51.3469	-3.94612	4.32e-08	7.48e-07	TAS2R30	protein_coding	ENSG00000079215	5466.28	1.68818	3.11e-06	5.16e-05	SLC1A3	protein_coding
ENSG00000003756	2277.54038803143	-1.28278513818075	2.99875165996263e-28	5.81019126609181e-27	RBM5	protein_coding	ENSG00000131584	5719.16	-1.88672	4.34e-08	7.51e-07	ACAP3	protein_coding	ENSG00000022277	778.562	1.61691	3.12e-06	5.18e-05	RTFDC1	protein_coding
ENSG00000111229	426.694275809539	1.93824640333439	3.07738523172151e-28	5.95672389433126e-27	ARPC3	protein_coding	ENSG00000160307	762.48	2.00037	4.35e-08	7.52e-07	S100B	protein_coding	ENSG00000140443	11527	-1.69807	3.18e-06	5.28e-05	IGF1R	protein_coding
[truncated: 10,980 more rows]

## Sheet: S. table 4 
Supplementary Table 4: Gene Ontology (GO) enrichment analysis of globally differentially expressed genes (Padj.<0.05) in nuclear and cytosolic fractions for all tissues combined.
[truncated: 100 more rows]

[truncated: 10 more sheets: S. table 5, S. table 6, S. table 7, S. table 8, S. table 9, S. table 10, S. table 11, S. table 12 , S. table 13 , S. table 14]
